# Supplementary material for: Data for life cycle assessment of legume biorefining for alcohol
Source: Data Brief. 2019 Aug 8;25:104242. doi: 10.1016/j.dib.2019.104242 (PMC6715788; doi:10.1016/j.dib.2019.104242)
Supplement: Multimedia component 1 [file mmc1.xlsx]

## Sheet: T9 Wheat gin LCI
Stage	Process	Details	Unit	Quantity	Trans. Dist. (km)	Transp. Mode		Nu-Prot	Nu-Carbs				Land occupation	Field emissions (kg)
						Mode	kg DM	kg-protein	kg-Carbs	kg N	kg C	Gin Allocation factor	m2	CO2	N2O	NH3	N-water	P-water	Indirect-N2O		Ecoinvent v3.5 data/notes
Cultivation	Wheat cultivation	Fertiliser ammonium-N	kg	44.3245								0.727393			0.696528	0.968807	4.43245		0.0647771		market for ammonium nitrate, as N | ammonium nitrate, as N | Cutoff
		Urea-N	kg	18.3988										28.9125	0.289125	10.0537	1.83988		0.151791		urea production, as N | urea, as N | Cutoff
		Fertiliser-P2O5	kg	16.7262				DS										0.07303	0		triple superphosphate production | phosphate fertiliser, as P2O5 | Cutoff
		Fertiliser-K2O	kg	25.0893				DS											0		potassium chloride production | potassium chloride, as K2O | Cutoff
		Lime	kg	209.078				DS						91.9942					0		raising agent | soil pH raising agent, as CaCO3 | Cutoff
		Diesel combustion tractor	kg	85.3038															0		diesel, burned in agricultural machinery | diesel, burned in agricultural machinery | Cutoff
		seed man & trans	kg	26.5529															0		wheat seed production, for sowing | wheat seed, for sowing | Cutoff
		Agrochem input	kg	1.92352															0		pesticide productionnspecified | pesticidenspecified | Cutoff
		Land	m2	4181.56				DS					4181.56						0
	Wheat outputs	Grain	kg DM	2703				270.3	1946	43.248	1351.5								0
		Straw	kg DM	1001.23						0	500.616								0
		Residue N (incorporated)	kg	22.5804															0
Processing & transport	Trans to processor	transport	t.km	15.9	5	16-32 t truck						0.77							0		transport, freight, lorry 16-32 metric ton, EURO4 | transport, freight, lorry 16-32 metric ton, EURO4 | Cutoff - RER
																			0
																			0
																			0
																			0
																			0
																			0
									110										0
alcohol fermentation		grain input	kg DM	2703						0	1351.5								0
		product water	L	11704															0		From borehole - distillery electricity use
		oil (heat) (mashing)	L	142.7															0		heat production, light fuel oil, at boiler 100kW, non-modulating | heat, central or small-scale, other than natural gas | Cutoff - Europe without Switzerland
	enzyme & Yeast	wort out	L	14812															0
		enzyme trans	t.km	1.926	428	16 t truck													0		transport, freight, lorry 16-32 metric ton, EURO4 | transport, freight, lorry 16-32 metric ton, EURO4 | Cutoff - RER
		enzyme trans	t.km	0.4815	107	Van													0		transport delivery van
		A-Amylase	kg	1.2															0		enzymes production | enzymes | Cutoff - RER
		Glucoamylase	kg	3.3															0		enzymes production | enzymes | Cutoff - RER
		yeast man	kg	13.5															0		enzymes production | enzymes | Cutoff - RER
		yeast trans	t.km	8.91	660	16 t truck													0		transport, freight, lorry 16-32 metric ton, EURO4 | transport, freight, lorry 16-32 metric ton, EURO4 | Cutoff - RER
		yeast trans	t.km	2.2275	165	Van													0		transport delivery van
		wash	L	14830															0
Distillation 1	wash inputs	alcohol loss	L	13.9															0
		wash	L	14816															0
		oil	L	385															0		heat production, light fuel oil, at boiler 100kW, non-modulating | heat, central or small-scale, other than natural gas | Cutoff - Europe without Switzerland
	wash outputs	process water	L	6750															0		From borehole - distillery electricity use
	still inputs	pot ale	L	10547															0		To pot ale mass balance
		pot ale solids	kg DM	1092				340.578	335.16	54.4925	546								0		To pot ale mass balance
		still	L	4269															0
		oil	L	385															0		heat production, light fuel oil, at boiler 100kW, non-modulating | heat, central or small-scale, other than natural gas | Cutoff - Europe without Switzerland
		process water	L	6750															0		From borehole - distillery electricity use
	still outputs	foreshots	L	84															0
		feints	L	200															0
		heart	L	1051															0
		total (spent lees)	L	3200															0
Distillation 2 (Gin)	alcohol input	alcohol loss	L	94.1															0
		alcohol input	L	1051															0
	botanical trans	coriander	t.km	6.765	902														0		transport, freight, lorry 16-32 metric ton, EURO4 | transport, freight, lorry 16-32 metric ton, EURO4 | Cutoff - RER
		juniper	t. km	0.375	50	Sea													0		transport, freightea, transoceanic tanker | transport, freightea, transoceanic tanker | Cutoff - GLO
		juniper	t.km	25.08	3344	33 t truck													0		transport, freight, lorry >32 metric ton, EURO5 | transport, freight, lorry >32 metric ton, EURO5 | Cutoff - RER
		juniper	t. km	1.5	100	Van				0	0.75								0		transport delivery van
	Distillation process	oil/energy	L	100															0		heat production, light fuel oil, at boiler 100kW, non-modulating | heat, central or small-scale, other than natural gas | Cutoff - Europe without Switzerland
		electricity	kWh/Lpa	946															0		electricity production, natural gas, conventional power plant GB
		process water	L	6000															0		From borehole - distillery electricity use
		product water	L	1000															0		From borehole - distillery electricity use
		juniper	kg	15															0		No data - trivial
		coriander	kg	7.5															0		No data - trivial
		botanical waste	kg	25															0		To pot ale mass balance
		alcohol losss	L	94.1															0
		foreshots	L	105															0
		heart	L	886															0
		feints	L	1042															0
	bottling/packaging	bottles mans	kg	1905															0		packaging glass production, white | packaging glass, white | Cutoff - RER w/o CH+DE
		bottles trans	t.km	2221.23	1166	33 t truck													0		transport, freight, lorry >32 metric ton, EURO5 | transport, freight, lorry >32 metric ton, EURO5 | Cutoff - RER
		Plastic cork mans	kg	3.9															0		polyvinylchloride production, emulsion polymerisation | polyvinylchloride, emulsion polymerised | Cutoff - RER
		cork trans	t.km	9.4185	2415														0		transport, freight, lorry >32 metric ton, EURO5 | transport, freight, lorry >32 metric ton, EURO5 | Cutoff - RER
		Steel caps man	kg	14.6															0		steel production, low-alloyed, hot rolled | steel, low-alloyed, hot rolled | Cutoff - RER
		caps trans	t.km	11.607	795	33 t truck													0		transport, freight, lorry >32 metric ton, EURO5 | transport, freight, lorry >32 metric ton, EURO5 | Cutoff - RER
		product water	L	1000															0		From borehole - distillery electricity use
		cartons man	kg	110.017															0		kraft paper productionnbleached - RER
		cartons trans	t.km	14.8523	135	33 t truck													0		transport, freight, lorry >32 metric ton, EURO5 | transport, freight, lorry >32 metric ton, EURO5 | Cutoff - RER
Co-product processing	Pot-ale to WDS or DDGS	pot ale trans	t.km	52.735	5	Tanker													0		transport, tractor and trailer, agricultural | transport, tractor and trailer, agricultural | Cutoff - RoW
		Pot-ale content	kg DM	1092				340.578	335.16	54.4925	26.3675		Alcohol						0
	(IF SPREAD)	pot-ale spreading	m3	10.547				340.578	335.16	54.4925	546			-240.24	0.85631		5.44925	0.171306	0.0642233		liquid manure spreading, by vacuum tanker | liquid manure spreading, by vacuum tanker | Cutoff - RoW
	(IF DDGS)	DDGS process heat (oil or gas)	kWh-heat	113.568															0		heat production, natural gas, at boiler condensing modulating <100kW | heat, central or small-scale, natural gas | Cutoff - RER
	(IF DDGS)	DDGS process electrcity	kWh	16.1616															0		electricity production, natural gas, conventional power plant GB
	(IF DDGS)	DDGS transport	t.km	109.2	100														0		transport, freight, lorry >32 metric ton, EURO5 | transport, freight, lorry >32 metric ton, EURO5 | Cutoff - RER
Avoided animal feed credits	Avoided fish feed prod	Avoided soybean meal	kg										0						0		market for soybean, feed | soybean, feed | Cutoff
		Avoided barley grain	kg										0								barley grain (Agrifootprint)
	Avoided animal feed prod	Avoided soybean meal	kg	-627.573									-1922.88						0		market for soybean, feed | soybean, feed | Cutoff
		Avoided barley grain	kg	-569.214									-877.728						0		barley grain (Agrifootprint)
Avoided fertiliser credits	Avoided N fertiliser res	Avoided N fertiliser	kg	-11.2902											-0.177417	-0.246772	-1.12902		-0.0164998		market for ammonium nitrate, as N | ammonium nitrate, as N | Cutoff
	Avoided N fertiliser PA	Avoided N fertiliser	kg	-27.2462											-0.428155	-0.595525	-2.72462		-0.0398184		market for ammonium nitrate, as N | ammonium nitrate, as N | Cutoff
	Avoided P2O5 fertiliser	Avoided P2O5 fertiliser	kg	-19.6173														-0.085653	0		triple superphosphate production | phosphate fertiliser, as P2O5 | Cutoff
	Avoided K2O fertiliser	Avoided K2O fertiliser	kg	-21.579															0		potassium chloride production | potassium chloride, as K2O | Cutoff
	DDGS			1213.33
	PRODUCT		L	1886								m2.a allocated	2345.6
												m2.a total	1380.94
Per ha wheat	kg (DM)	MJ flow (allocation)	Allocation factor
Yield grain	6464.1	109890	0.727393
Yield straw	2394.4	41183.7	0.272607
Fertiliser ammonium-N	106
Fertilsier urea-N man & trans	44
avoided fertiliser N credit	27
Fertiliser-P2O5	40
Fertiliser-K2O	60
Lime	500
Diesel upstream	204
seed man & trans	63.5
Agrochem input	4.6
Residue N	54

## Sheet: T10 Pea gin LCI
Stage	Process	Details	Unit	Quantity	Trans. Dist. (km)	Transp. Mode		Nu-Prot	Nu-Carbs				Land occupation	Field emissions (kg)
						Mode	kg DM	kg-protein	kg-Carbs	kg N	kg C	Gin Allocation factor	m2	CO2	N2O	NH3	N-water	P-water	Indirect-N2O		Ecoinvent v3.5 data/notes
Cultivation	Pea cultivation	Fertiliser ammonium-N	kg	0								0.610227			0	0	0		0		market for ammonium nitrate, as N | ammonium nitrate, as N | Cutoff
		Urea-N	kg	0										0	0	0	0		0		urea production, as N | urea, as N | Cutoff
		Fertiliser-P2O5	kg	44.5973				DS										0.194721	0		triple superphosphate production | phosphate fertiliser, as P2O5 | Cutoff
		Fertiliser-K2O	kg	22.2986				DS											0		potassium chloride production | potassium chloride, as K2O | Cutoff
		Lime	kg	278.733				DS						122.643					0		raising agent | soil pH raising agent, as CaCO3 | Cutoff
		Diesel combustion tractor	kg	58.5339															0		diesel, burned in agricultural machinery | diesel, burned in agricultural machinery | Cutoff
		seed man & trans	kg	139.367															0		pea seed production, for sowing | pea seed, for sowing | Cutoff
		Agrochem input	kg	1.5609															0		pesticide productionnspecified | pesticidenspecified | Cutoff
		Land	m2	11149.3				DS					11149.3						0
	Pea outputs	Grain	kg DM	4558.4				1089.46	2561.82	174.313	2279.2								0
		Straw	kg DM																0
		Residue N (incorporated)	kg	65.0005															0
Pea Processing & transport	Trans to processor		t.km	268.141	50	16-32 t truck						0.610227							0		transport, freight, lorry 16-32 metric ton, EURO4 | transport, freight, lorry 16-32 metric ton, EURO4 | Cutoff - RER
	Dehulling	dehull electricity	kWh	235															0		electricity production, natural gas, conventional power plant GB
		flour yield	kg DM	2781.66				742.862	1502.1	118.858	1390.83								0
		flour trans to disti	t.km	139.083	50	16-32 t truck													0		transport, freight, lorry 16-32 metric ton, EURO4 | transport, freight, lorry 16-32 metric ton, EURO4 | Cutoff - RER
	Hulls processing	hulls trans to feed processing	t.km	177.674	100	16-32 t truck													0		transport, freight, lorry 16-32 metric ton, EURO4 | transport, freight, lorry 16-32 metric ton, EURO4 | Cutoff - RER
		pelleting energy	kWh	172															0		electricity production, natural gas, conventional power plant GB
		pellet transport	t.km	88.837	50	16-32 t truck													0		transport, freight, lorry 16-32 metric ton, EURO4 | transport, freight, lorry 16-32 metric ton, EURO4 | Cutoff - RER
	(Fish feed credit)	hulls content for pellets	kg DM	1776.74				330.474	1059.72	52.8758	888.37								0
alcohol fermentation		flour input	kg DM	2781.66				742.862	1502.1	118.858	1390.83	0.73							0
		product water (borehole)	L	11704															0		From borehole - distillery electricity use
		oil (heat) (mashing)	L	142.7															0		heat production, light fuel oil, at boiler 100kW, non-modulating | heat, central or small-scale, other than natural gas | Cutoff - Europe without Switzerland
	enzyme & Yeast	wort out	L	14812															0
		enzyme trans	t.km	1.926	428	16 t truck													0		transport, freight, lorry 16-32 metric ton, EURO4 | transport, freight, lorry 16-32 metric ton, EURO4 | Cutoff - RER
		enzyme trans	t.km	0.4815	107	Van													0		transport delivery van
		A-Amylase	kg	1.2															0		enzymes production | enzymes | Cutoff - RER
		Glucoamylase	kg	3.3															0		enzymes production | enzymes | Cutoff - RER
		yeast man	kg	13.5															0		enzymes production | enzymes | Cutoff - RER
		yeast trans	t.km	8.91	660	16 t truck													0		transport, freight, lorry 16-32 metric ton, EURO4 | transport, freight, lorry 16-32 metric ton, EURO4 | Cutoff - RER
		yeast trans	t.km	2.2275	165	Van													0		transport delivery van
		wash	L	14830															0
Distillation 1	wash inputs	alcohol loss	L	13.9															0
		wash	L	14816															0
		oil	L	385															0		heat production, light fuel oil, at boiler 100kW, non-modulating | heat, central or small-scale, other than natural gas | Cutoff - Europe without Switzerland
	wash outputs	process water	L	6750															0		From borehole - distillery electricity use
	still inputs	pot ale	L	10547															0		To pot ale mass balance
		pot ale solids	kg DM	1363.01				742.862	83.4498	118.858	681.507								0		To pot ale mass balance
		still	L	4269															0
		oil	L	385															0		heat production, light fuel oil, at boiler 100kW, non-modulating | heat, central or small-scale, other than natural gas | Cutoff - Europe without Switzerland
		process water	L	6750															0		From borehole - distillery electricity use
	still outputs	foreshots	L	84															0
		feints	L	200															0
		heart	L	1051															0
		total (spent lees)	L	3200															0
Distillation 2 (Gin)	alcohol input	alcohol loss	L	94.1						0	47.05								0
		alcohol input	L	1051															0
	botanical trans	coriander	t.km	6.765	902														0		transport, freight, lorry 16-32 metric ton, EURO4 | transport, freight, lorry 16-32 metric ton, EURO4 | Cutoff - RER
		juniper	t. km	0.375	50	Sea													0		transport, freightea, transoceanic tanker | transport, freightea, transoceanic tanker | Cutoff - GLO
		juniper	t.km	25.08	3344	33 t truck													0		transport, freight, lorry >32 metric ton, EURO5 | transport, freight, lorry >32 metric ton, EURO5 | Cutoff - RER
		juniper	t. km	1.5	100	Van													0		transport delivery van
	Distillation process	oil/energy	L	100															0		heat production, light fuel oil, at boiler 100kW, non-modulating | heat, central or small-scale, other than natural gas | Cutoff - Europe without Switzerland
		electricity	kWh/Lpa	946															0		electricity production, natural gas, conventional power plant GB
		process water	L	6000															0		From borehole - distillery electricity use
		product water	L	1000															0		From borehole - distillery electricity use
		juniper	kg	15															0		No data - trivial
		coriander	kg	7.5															0		No data - trivial
		botanical waste	kg	25															0		To pot ale mass balance
		alcohol losss	L	94.1															0
		foreshots	L	105															0
		heart	L	886						0	443								0
		feints	L	1042															0
	bottling/packaging	bottles man	kg	1905															0		packaging glass production, white | packaging glass, white | Cutoff - RER w/o CH+DE
		bottles tran	t.km	2221.23	1166	33 t truck													0		transport, freight, lorry >32 metric ton, EURO5 | transport, freight, lorry >32 metric ton, EURO5 | Cutoff - RER
		Plastic cork mans	kg	3.9															0		polyvinylchloride production, emulsion polymerisation | polyvinylchloride, emulsion polymerised | Cutoff - RER
		cork trans	t.km	9.4185	2415														0		transport, freight, lorry >32 metric ton, EURO5 | transport, freight, lorry >32 metric ton, EURO5 | Cutoff - RER
		Steel caps man	kg	14.6															0		steel production, low-alloyed, hot rolled | steel, low-alloyed, hot rolled | Cutoff - RER
		caps trans	t.km	11.607	795	33 t truck													0		transport, freight, lorry >32 metric ton, EURO5 | transport, freight, lorry >32 metric ton, EURO5 | Cutoff - RER
		product water	L	1000															0		From borehole - distillery electricity use
		cartons man	kg	110.017															0		kraft paper productionnbleached - RER
		cartons trans	t.km	14.8523	135	33 t truck													0		transport, freight, lorry >32 metric ton, EURO5 | transport, freight, lorry >32 metric ton, EURO5 | Cutoff - RER
Co-product processing	Pot-ale to WDS or DDGS	pot ale trans	t.km	52.735	5	Tanker													0		transport, tractor and trailer, agricultural | transport, tractor and trailer, agricultural | Cutoff - RoW
		Pot-ale content	kg DM	1363.01				742.862	83.4498	118.858	681.507								0
	(IF SPREAD)	pot-ale spreading	m3	10.547				742.862	83.4498	118.858	681.507			-299.863	1.86777		11.8858	0.213821	0.140082		liquid manure spreading, by vacuum tanker | liquid manure spreading, by vacuum tanker | Cutoff - RoW
	(IF DDGS)	DDGS process heat (oil or gas)	kWh-heat	141.753															0		heat production, natural gas, at boiler condensing modulating <100kW | heat, central or small-scale, natural gas | Cutoff - RER
	(IF DDGS)	DDGS process electrcity	kWh	20.1726															0		electricity production, natural gas, conventional power plant GB
	(IF DDGS)	DDGS transport	t.km	136.301	100	32 t truck													0		transport, freight, lorry >32 metric ton, EURO5 | transport, freight, lorry >32 metric ton, EURO5 | Cutoff - RER
Avoided animal feed credits	Avoided fish feed prod	Avoided soybean meal	kg	-547.475						0			-1677.46						0		market for soybean, feed | soybean, feed | Cutoff
		Avoided barley grain	kg	-841.66									-1297.84								barley grain (Agrifootprint)
	Avoided animal feed prod	Avoided soybean meal	kg	-1696.45						0			-5197.93						0		market for soybean, feed | soybean, feed | Cutoff
		Avoided barley grain	kg	300.209						0			462.923						0		barley grain (Agrifootprint)
Avoided fertiliser credits	Avoided N fertiliser res	Avoided N fertiliser	kg	-32.5003						0					-0.510719	-0.710363	-3.25003		-0.0474968		market for ammonium nitrate, as N | ammonium nitrate, as N | Cutoff
	Avoided N fertiliser PA	Avoided N fertiliser	kg	-59.4289											-0.933883	-1.29895	-5.94289		-0.0868511		market for ammonium nitrate, as N | ammonium nitrate, as N | Cutoff
	Avoided P2O5 fertiliser	Avoided P2O5 fertiliser	kg	-24.4859		DS				0								-0.10691	0		triple superphosphate production | phosphate fertiliser, as P2O5 | Cutoff
	Avoided K2O fertiliser	Avoided K2O fertiliser	kg	-26.9345		DS				0									0		potassium chloride production | potassium chloride, as K2O | Cutoff
	DDGS			1514.46
	PRODUCT		L	1886								m2.a allocated	4964.75
												m2.a total	3439.01
Per ha peas	kg (DM)	MJ flow (allocation)	Allocation factor
Yield grain	4088.5	69504.5	1
Yield straw	0	0	0
Fertiliser ammonium-N	0
Fertilsier urea-N man & trans	0
avoided fertiliser N credit	29.15
Fertiliser-P2O5	40
Fertiliser-K2O	20
Lime	250
Diesel upstream	52.5
seed man & trans	125
Agrochem input	1.4
Residue N	58.3

## Sheet: T11 Pea gin low conversion LCI
Stage	Process	Details	Unit	Quantity	Trans. Dist. (km)	Transp. Mode		Nu-Prot	Nu-Carbs				Land occupation	Field emissions (kg)
						Mode	kg DM	kg-protein	kg-Carbs	kg N	kg C	Gin Allocation factor	m2	CO2	N2O	NH3	N-water	P-water	Indirect-N2O		Ecoinvent v3.5 data/notes
Cultivation	Pea cultivation	Fertiliser ammonium-N	kg	0								0.610302			0	0	0		0		market for ammonium nitrate, as N | ammonium nitrate, as N | Cutoff
		Urea-N	kg	0										0	0	0	0		0		urea production, as N | urea, as N | Cutoff
		Fertiliser-P2O5	kg	57.7745				DS										0.252255	0		triple superphosphate production | phosphate fertiliser, as P2O5 | Cutoff
		Fertiliser-K2O	kg	28.8872				DS											0		potassium chloride production | potassium chloride, as K2O | Cutoff
		Lime	kg	361.091				DS						158.88					0		raising agent | soil pH raising agent, as CaCO3 | Cutoff
		Diesel combustion tractor	kg	75.829															0		diesel, burned in agricultural machinery | diesel, burned in agricultural machinery | Cutoff
		seed man & trans	kg	180.545															0		pea seed production, for sowing | pea seed, for sowing | Cutoff
		Agrochem input	kg	2.02211															0		pesticide productionnspecified | pesticidenspecified | Cutoff
		Land	m2	14443.6				DS					14443.6						0
	Pea outputs	Grain	kg DM	5905.27				1411.36	3318.76	225.818	2952.64								0
		Straw	kg DM																0
		Residue N (incorporated)	kg	84.2063															0
Pea Processing & transport	Trans to processor		t.km	347.369	50	16-32 t truck						0.610302							0		transport, freight, lorry 16-32 metric ton, EURO4 | transport, freight, lorry 16-32 metric ton, EURO4 | Cutoff - RER
	Dehulling	dehull electricity	kWh	235															0		electricity production, natural gas, conventional power plant GB
		flour yield	kg DM	3604				0	1946.16	0	1802								0
		flour trans to disti	t.km	180.2	50	16-32 t truck													0		transport, freight, lorry 16-32 metric ton, EURO4 | transport, freight, lorry 16-32 metric ton, EURO4 | Cutoff - RER
	Hulls processing	hulls trans to feed processing	t.km	230.127	100	16-32 t truck													0		transport, freight, lorry 16-32 metric ton, EURO4 | transport, freight, lorry 16-32 metric ton, EURO4 | Cutoff - RER
		pelleting energy	kWh	172															0		electricity production, natural gas, conventional power plant GB
		pellet transport	t.km	115.064	50	16-32 t truck													0		transport, freight, lorry 16-32 metric ton, EURO4 | transport, freight, lorry 16-32 metric ton, EURO4 | Cutoff - RER
	(Fish feed credit)	hulls content for pellets	kg DM	2301.27				428.037	1372.6	68.4859	1150.64								0
alcohol fermentation		flour input	kg DM	3604				0	1946.16	0	1802	0.67							0
		product water (borehole)	L	11704															0		From borehole - distillery electricity use
		oil (heat) (mashing)	L	142.7															0		heat production, light fuel oil, at boiler 100kW, non-modulating | heat, central or small-scale, other than natural gas | Cutoff - Europe without Switzerland
	enzyme & Yeast	wort out	L	14812															0
		enzyme trans	t.km	1.926	428	16 t truck													0		transport, freight, lorry 16-32 metric ton, EURO4 | transport, freight, lorry 16-32 metric ton, EURO4 | Cutoff - RER
		enzyme trans	t.km	0.4815	107	Van													0		transport delivery van
		A-Amylase	kg	1.2															0		enzymes production | enzymes | Cutoff - RER
		Glucoamylase	kg	3.3															0		enzymes production | enzymes | Cutoff - RER
		yeast man	kg	13.5															0		enzymes production | enzymes | Cutoff - RER
		yeast trans	t.km	8.91	660	16 t truck													0		transport, freight, lorry 16-32 metric ton, EURO4 | transport, freight, lorry 16-32 metric ton, EURO4 | Cutoff - RER
		yeast trans	t.km	2.2275	165	Van													0		transport delivery van
		wash	L	14830															0
Distillation 1	wash inputs	alcohol loss	L	13.9															0
		wash	L	14816															0
		oil	L	385															0		heat production, light fuel oil, at boiler 100kW, non-modulating | heat, central or small-scale, other than natural gas | Cutoff - Europe without Switzerland
	wash outputs	process water	L	6750															0		From borehole - distillery electricity use
	still inputs	pot ale	L	10547															0		To pot ale mass balance
		pot ale solids	kg DM	1776				983.324	108.12	157.332	888								0		To pot ale mass balance
		still	L	4269															0
		oil	L	385															0		heat production, light fuel oil, at boiler 100kW, non-modulating | heat, central or small-scale, other than natural gas | Cutoff - Europe without Switzerland
		process water	L	6750															0		From borehole - distillery electricity use
	still outputs	foreshots	L	84															0
		feints	L	200															0
		heart	L	1051															0
		total (spent lees)	L	3200															0
Distillation 2 (Gin)	alcohol input	alcohol loss	L	94.1						0	47.05								0
		alcohol input	L	1051															0
	botanical trans	coriander	t.km	6.765	902														0		transport, freight, lorry 16-32 metric ton, EURO4 | transport, freight, lorry 16-32 metric ton, EURO4 | Cutoff - RER
		juniper	t. km	0.375	50	Sea													0		transport, freightea, transoceanic tanker | transport, freightea, transoceanic tanker | Cutoff - GLO
		juniper	t.km	25.08	3344	33 t truck													0		transport, freight, lorry >32 metric ton, EURO5 | transport, freight, lorry >32 metric ton, EURO5 | Cutoff - RER
		juniper	t. km	1.5	100	Van													0		transport delivery van
	Distillation process	oil/energy	L	100															0		heat production, light fuel oil, at boiler 100kW, non-modulating | heat, central or small-scale, other than natural gas | Cutoff - Europe without Switzerland
		electricity	kWh/Lpa	946															0		electricity production, natural gas, conventional power plant GB
		process water	L	6000															0		From borehole - distillery electricity use
		product water	L	1000															0		From borehole - distillery electricity use
		juniper	kg	15															0		No data - trivial
		coriander	kg	7.5															0		No data - trivial
		botanical waste	kg	25															0		To pot ale mass balance
		alcohol losss	L	94.1															0
		foreshots	L	105															0
		heart	L	886						0	443								0
		feints	L	1042															0
	bottling/packaging	bottles man	kg	1905															0		packaging glass production, white | packaging glass, white | Cutoff - RER w/o CH+DE
		bottles tran	t.km	2221.23	1166	33 t truck													0		transport, freight, lorry >32 metric ton, EURO5 | transport, freight, lorry >32 metric ton, EURO5 | Cutoff - RER
		Plastic cork mans	kg	3.9															0		polyvinylchloride production, emulsion polymerisation | polyvinylchloride, emulsion polymerised | Cutoff - RER
		cork trans	t.km	9.4185	2415														0		transport, freight, lorry >32 metric ton, EURO5 | transport, freight, lorry >32 metric ton, EURO5 | Cutoff - RER
		Steel caps man	kg	14.6															0		steel production, low-alloyed, hot rolled | steel, low-alloyed, hot rolled | Cutoff - RER
		caps trans	t.km	11.607	795	33 t truck													0		transport, freight, lorry >32 metric ton, EURO5 | transport, freight, lorry >32 metric ton, EURO5 | Cutoff - RER
		product water	L	1000															0		From borehole - distillery electricity use
		cartons man	kg	110.017															0		kraft paper productionnbleached - RER
		cartons trans	t.km	14.8523	135	33 t truck													0		transport, freight, lorry >32 metric ton, EURO5 | transport, freight, lorry >32 metric ton, EURO5 | Cutoff - RER
Co-product processing	Pot-ale to WDS or DDGS	pot ale trans	t.km	52.735	5	Tanker													0		transport, tractor and trailer, agricultural | transport, tractor and trailer, agricultural | Cutoff - RoW
		Pot-ale content	kg DM	1776				983.324	108.12	157.332	888								0
	(IF SPREAD)	pot-ale spreading	m3	10.547				983.324	108.12	157.332	888			-390.72	2.47236		15.7332	0.278607	0.185427		liquid manure spreading, by vacuum tanker | liquid manure spreading, by vacuum tanker | Cutoff - RoW
	(IF DDGS)	DDGS process heat (oil or gas)	kWh-heat	184.704															0		heat production, natural gas, at boiler condensing modulating <100kW | heat, central or small-scale, natural gas | Cutoff - RER
	(IF DDGS)	DDGS process electrcity	kWh	26.2848															0		electricity production, natural gas, conventional power plant GB
	(IF DDGS)	DDGS transport	t.km	177.6	100	32 t truck													0		transport, freight, lorry >32 metric ton, EURO5 | transport, freight, lorry >32 metric ton, EURO5 | Cutoff - RER
Avoided animal feed credits	Avoided fish feed prod	Avoided soybean meal	kg	-962.37						0			-2948.7						0		market for soybean, feed | soybean, feed | Cutoff
		Avoided barley grain	kg	-1479.62									-2281.57								barley grain (Agrifootprint)
	Avoided animal feed prod	Avoided soybean meal	kg	-1948.04						0			-5968.81						0		market for soybean, feed | soybean, feed | Cutoff
		Avoided barley grain	kg	578.488						0			892.029						0		barley grain (Agrifootprint)
Avoided fertiliser credits	Avoided N fertiliser res	Avoided N fertiliser	kg	-42.1032						0					-0.661621	-0.920255	-4.21032		-0.0615308		market for ammonium nitrate, as N | ammonium nitrate, as N | Cutoff
	Avoided N fertiliser PA	Avoided N fertiliser	kg	-78.6659											-1.23618	-1.71941	-7.86659		-0.114965		market for ammonium nitrate, as N | ammonium nitrate, as N | Cutoff
	Avoided P2O5 fertiliser	Avoided P2O5 fertiliser	kg	-31.905		DS				0								-0.139304	0		triple superphosphate production | phosphate fertiliser, as P2O5 | Cutoff
	Avoided K2O fertiliser	Avoided K2O fertiliser	kg	-35.0956		DS				0									0		potassium chloride production | potassium chloride, as K2O | Cutoff
				1973.33
	PRODUCT		L	1886								m2.a allocated	5945.58
												m2.a total	4137
Per ha peas	kg (DM)	MJ flow (allocation)	Allocation factor
Yield grain	4088.5	69504.5	1
Yield straw	0	0	0
Fertiliser ammonium-N	0
Fertilsier urea-N man & trans	0
avoided fertiliser N credit	29.15
Fertiliser-P2O5	40
Fertiliser-K2O	20
Lime	250
Diesel upstream	52.5
seed man & trans	125
Agrochem input	1.4
Residue N	58.3

## Sheet: T12 Gin-base
Permutation		Freshwater eutrophication (kg P eq)		Ozone depletion (kg CFC-11 eq)		IPCC GWP (kg CO2 eq)		Abiotic depletion (fossil fuels) (MJ)		Freshwater ecotoxicity (CTUe)		Human toxicity, non-cancer effects (CTUh)		Photochemical ozone formation (kg NMVOC eq)		Acidification (molc H+ eq)		Human toxicity, cancer effects (CTUh)		Abiotic depletion (kg Sb eq)		Ionizing radiation HH (kBq U235 eq)		Marine eutrophication (kg N eq)		Terrestrial eutrophication (molc N eq)		Cropland use m2.yr
Default baseline: Ginbase (allocation), wheat straw allocated, reported alcohol yields		Wheat	Pea	Wheat	Pea	Wheat	Pea	Wheat	Pea	Wheat	Pea	Wheat	Pea	Wheat	Pea	Wheat	Pea	Wheat	Pea	Wheat	Pea	Wheat	Pea	Wheat	Pea	Wheat	Pea	Wheat	Pea
	Cultivation	0.000116507	0.000149697	4.83469e-08	2.85479e-08	0.495393	0.194966	3.52682	1.75614	2.08763	1.63443	1.91083e-07	1.01539e-07	0.00238225	0.00134877	0.0162175	0.00151198	1.37839e-08	9.90766e-09	3.86685e-06	2.98366e-06	0.0173814	0.0139659	0.00384623	0.000901936	0.0683148	0.00516861	1.61274	3.60743
	Pre-Procesing	1.01642e-07	2.16163e-06	2.54635e-10	7.67124e-09	0.00136423	0.0655744	0.0206344	1.03514	0.00802351	0.159415	3.14146e-10	6.36886e-09	7.16596e-06	0.00018205	6.99735e-06	0.000166674	4.16872e-11	9.11631e-10	4.17958e-09	8.15638e-08	0.000111705	0.00328926	2.36055e-06	6.09086e-05	2.58818e-05	0.000663827	0	0
	Enzymes & flavouring	4.05904e-05	4.05904e-05	7.2706e-09	7.2706e-09	0.0700199	0.0700199	0.757919	0.757919	1.64636	1.64636	1.60036e-07	1.60036e-07	0.000213379	0.000213379	0.000648046	0.000648046	5.14347e-09	5.14347e-09	3.72254e-07	3.72254e-07	0.0174718	0.0174718	0.00033395	0.00033395	0.0020545	0.0020545	0	0
	Oil heat	4.23164e-05	4.23164e-05	2.2731e-07	2.2731e-07	1.23991	1.23991	17.7456	17.7456	1.17484	1.17484	4.88536e-08	4.88536e-08	0.00155271	0.00155271	0.00338774	0.00338774	1.10637e-08	1.10637e-08	3.12536e-07	3.12536e-07	0.0882224	0.0882224	0.000396456	0.000396456	0.00437583	0.00437583	0	0
	Electricity	0.000104236	0.000104236	1.96281e-08	1.96281e-08	0.263554	0.263554	3.32515	3.32515	1.22438	1.22438	6.84681e-08	6.84681e-08	0.000695689	0.000695689	0.0016259	0.0016259	1.40481e-08	1.40481e-08	5.62385e-08	5.62385e-08	0.125367	0.125367	0.000255203	0.000255203	0.00267959	0.00267959	0	0
	Packaging	0.000243325	0.000243325	1.40061e-07	1.40061e-07	1.10945	1.10945	14.6822	14.6822	6.26368	6.26368	3.41558e-07	3.41558e-07	0.00456693	0.00456693	0.0101321	0.0101321	6.10537e-08	6.10537e-08	3.16374e-06	3.16374e-06	0.121353	0.121353	0.00153952	0.00153952	0.0173605	0.0173605	0	0
	Waste handling	9.29569e-05	0.000115499	1.85711e-09	1.85711e-09	0.0290498	0.145529	0.166525	0.166525	0.0863577	0.0863577	1.68538e-08	1.68538e-08	9.78086e-05	9.78086e-05	0.000602927	0.00120894	6.60413e-10	6.60413e-10	1.22707e-07	1.22707e-07	0.000860649	0.000860649	0.00306549	0.00664893	0.000346217	0.000346217	0	0
	TOTAL	0.000640034	0.000697826	4.44729e-07	4.32346e-07	3.20874	3.089	40.2248	39.4686	12.4913	12.1895	8.27165e-07	7.43676e-07	0.00951594	0.00865734	0.0326212	0.0186814	1.05795e-07	1.02789e-07	7.89851e-06	7.09271e-06	0.370768	0.37053	0.00943922	0.0101369	0.0951573	0.0326491	1.61274	3.60743
Ginbase (allocation), no allocation to wheat straw, reported alcohol yields		Wheat	Pea	Wheat	Pea	Wheat	Pea	Wheat	Pea	Wheat	Pea	Wheat	Pea	Wheat	Pea	Wheat	Pea	Wheat	Pea	Wheat	Pea	Wheat	Pea	Wheat	Pea	Wheat	Pea	Wheat	Pea
	Cultivation	0.000160171	0.000149697	6.6466e-08	2.85479e-08	0.681052	0.194966	4.84857	1.75614	2.87002	1.63443	2.62695e-07	1.01539e-07	0.00327505	0.00134877	0.0222954	0.00151198	1.89498e-08	9.90766e-09	5.31604e-06	2.98366e-06	0.0238954	0.0139659	0.0052877	0.000901936	0.0939173	0.00516861	2.21716	3.60743
	Pre-Procesing	1.01642e-07	2.16163e-06	2.54635e-10	7.67124e-09	0.00136423	0.0655744	0.0206344	1.03514	0.00802351	0.159415	3.14146e-10	6.36886e-09	7.16596e-06	0.00018205	6.99735e-06	0.000166674	4.16872e-11	9.11631e-10	4.17958e-09	8.15638e-08	0.000111705	0.00328926	2.36055e-06	6.09086e-05	2.58818e-05	0.000663827	0	0
	Enzymes & flavouring	4.05904e-05	4.05904e-05	7.2706e-09	7.2706e-09	0.0700199	0.0700199	0.757919	0.757919	1.64636	1.64636	1.60036e-07	1.60036e-07	0.000213379	0.000213379	0.000648046	0.000648046	5.14347e-09	5.14347e-09	3.72254e-07	3.72254e-07	0.0174718	0.0174718	0.00033395	0.00033395	0.0020545	0.0020545	0	0
	Oil heat	4.23164e-05	4.23164e-05	2.2731e-07	2.2731e-07	1.23991	1.23991	17.7456	17.7456	1.17484	1.17484	4.88536e-08	4.88536e-08	0.00155271	0.00155271	0.00338774	0.00338774	1.10637e-08	1.10637e-08	3.12536e-07	3.12536e-07	0.0882224	0.0882224	0.000396456	0.000396456	0.00437583	0.00437583	0	0
	Electricity	0.000104236	0.000104236	1.96281e-08	1.96281e-08	0.263554	0.263554	3.32515	3.32515	1.22438	1.22438	6.84681e-08	6.84681e-08	0.000695689	0.000695689	0.0016259	0.0016259	1.40481e-08	1.40481e-08	5.62385e-08	5.62385e-08	0.125367	0.125367	0.000255203	0.000255203	0.00267959	0.00267959	0	0
	Packaging	0.000243325	0.000243325	1.40061e-07	1.40061e-07	1.10945	1.10945	14.6822	14.6822	6.26368	6.26368	3.41558e-07	3.41558e-07	0.00456693	0.00456693	0.0101321	0.0101321	6.10537e-08	6.10537e-08	3.16374e-06	3.16374e-06	0.121353	0.121353	0.00153952	0.00153952	0.0173605	0.0173605	0	0
	Waste handling	9.29569e-05	0.000115499	1.85711e-09	1.85711e-09	0.0290498	0.145529	0.166525	0.166525	0.0863577	0.0863577	1.68538e-08	1.68538e-08	9.78086e-05	9.78086e-05	0.000602927	0.00120894	6.60413e-10	6.60413e-10	1.22707e-07	1.22707e-07	0.000860649	0.000860649	0.00306549	0.00664893	0.000346217	0.000346217	0	0
	TOTAL	0.000683698	0.000697826	4.62848e-07	4.32346e-07	3.3944	3.089	41.5465	39.4686	13.2737	12.1895	8.98778e-07	7.43676e-07	0.0104087	0.00865734	0.0386991	0.0186814	1.10961e-07	1.02789e-07	9.3477e-06	7.09271e-06	0.377282	0.37053	0.0108807	0.0101369	0.12076	0.0326491	2.21716	3.60743
Default baseline: Ginbase (allocation), wheat straw allocated, low alcohol yields (starch equivalent)		Wheat	Pea	Wheat	Pea	Wheat	Pea	Wheat	Pea	Wheat	Pea	Wheat	Pea	Wheat	Pea	Wheat	Pea	Wheat	Pea	Wheat	Pea	Wheat	Pea	Wheat	Pea	Wheat	Pea	Wheat	Pea
	Cultivation	0.000116507	0.000193952	4.83469e-08	3.69875e-08	0.495393	0.252603	3.52682	2.2753	2.08763	2.11761	1.91083e-07	1.31557e-07	0.00238225	0.0017475	0.0162175	0.00195896	1.37839e-08	1.28367e-08	3.86685e-06	3.86572e-06	0.0173814	0.0180946	0.00384623	0.00116858	0.0683148	0.0066966	1.61274	4.6739
	Pre-Procesing	1.01642e-07	2.73373e-06	2.54635e-10	9.10475e-09	0.00136423	0.0732575	0.0206344	1.15136	0.00802351	0.204574	3.14146e-10	8.13701e-09	7.16596e-06	0.000222387	6.99735e-06	0.000206061	4.16872e-11	1.14627e-09	4.17958e-09	1.05088e-07	0.000111705	0.00391811	2.36055e-06	7.41964e-05	2.58818e-05	0.000809518	0	0
	Enzymes & flavouring	4.05904e-05	4.05904e-05	7.2706e-09	7.2706e-09	0.0700199	0.0700199	0.757919	0.757919	1.64636	1.64636	1.60036e-07	1.60036e-07	0.000213379	0.000213379	0.000648046	0.000648046	5.14347e-09	5.14347e-09	3.72254e-07	3.72254e-07	0.0174718	0.0174718	0.00033395	0.00033395	0.0020545	0.0020545	0	0
	Oil heat	4.23164e-05	4.23164e-05	2.2731e-07	2.2731e-07	1.23991	1.23991	17.7456	17.7456	1.17484	1.17484	4.88536e-08	4.88536e-08	0.00155271	0.00155271	0.00338774	0.00338774	1.10637e-08	1.10637e-08	3.12536e-07	3.12536e-07	0.0882224	0.0882224	0.000396456	0.000396456	0.00437583	0.00437583	0	0
	Electricity	0.000104236	0.000104236	1.96281e-08	1.96281e-08	0.263554	0.263554	3.32515	3.32515	1.22438	1.22438	6.84681e-08	6.84681e-08	0.000695689	0.000695689	0.0016259	0.0016259	1.40481e-08	1.40481e-08	5.62385e-08	5.62385e-08	0.125367	0.125367	0.000255203	0.000255203	0.00267959	0.00267959	0	0
	Packaging	0.000243325	0.000243325	1.40061e-07	1.40061e-07	1.10945	1.10945	14.6822	14.6822	6.26368	6.26368	3.41558e-07	3.41558e-07	0.00456693	0.00456693	0.0101321	0.0101321	6.10537e-08	6.10537e-08	3.16374e-06	3.16374e-06	0.121353	0.121353	0.00153952	0.00153952	0.0173605	0.0173605	0	0
	Waste handling	9.29569e-05	0.000149851	1.85711e-09	1.85711e-09	0.0290498	0.191408	0.166525	0.166525	0.0863577	0.0863577	1.68538e-08	1.68538e-08	9.78086e-05	9.78086e-05	0.000602927	0.00157118	6.60413e-10	6.60413e-10	1.22707e-07	1.22707e-07	0.000860649	0.000860649	0.00306549	0.0087909	0.000346217	0.000346217	0	0
	TOTAL	0.000640034	0.000777004	4.44729e-07	4.42219e-07	3.20874	3.2002	40.2248	40.104	12.4913	12.7178	8.27165e-07	7.75462e-07	0.00951594	0.00909641	0.0326212	0.01953	1.05795e-07	1.05952e-07	7.89851e-06	7.99829e-06	0.370768	0.375288	0.00943922	0.0125588	0.0951573	0.0343228	1.61274	4.6739
Default baseline: Ginbase (allocation), no allocation to wheat straw, low alcohol yields (starch equivalent)		Wheat	Pea	Wheat	Pea	Wheat	Pea	Wheat	Pea	Wheat	Pea	Wheat	Pea	Wheat	Pea	Wheat	Pea	Wheat	Pea	Wheat	Pea	Wheat	Pea	Wheat	Pea	Wheat	Pea	Wheat	Pea
	Cultivation	0.000160171	0.000193952	6.6466e-08	3.69875e-08	0.681052	0.252603	4.84857	2.2753	2.87002	2.11761	2.62695e-07	1.31557e-07	0.00327505	0.0017475	0.0222954	0.00195896	1.89498e-08	1.28367e-08	5.31604e-06	3.86572e-06	0.0238954	0.0180946	0.0052877	0.00116858	0.0939173	0.0066966	2.21716	4.6739
	Pre-Procesing	1.01642e-07	2.73373e-06	2.54635e-10	9.10475e-09	0.00136423	0.0732575	0.0206344	1.15136	0.00802351	0.204574	3.14146e-10	8.13701e-09	7.16596e-06	0.000222387	6.99735e-06	0.000206061	4.16872e-11	1.14627e-09	4.17958e-09	1.05088e-07	0.000111705	0.00391811	2.36055e-06	7.41964e-05	2.58818e-05	0.000809518	0	0
	Enzymes & flavouring	4.05904e-05	4.05904e-05	7.2706e-09	7.2706e-09	0.0700199	0.0700199	0.757919	0.757919	1.64636	1.64636	1.60036e-07	1.60036e-07	0.000213379	0.000213379	0.000648046	0.000648046	5.14347e-09	5.14347e-09	3.72254e-07	3.72254e-07	0.0174718	0.0174718	0.00033395	0.00033395	0.0020545	0.0020545	0	0
	Oil heat	4.23164e-05	4.23164e-05	2.2731e-07	2.2731e-07	1.23991	1.23991	17.7456	17.7456	1.17484	1.17484	4.88536e-08	4.88536e-08	0.00155271	0.00155271	0.00338774	0.00338774	1.10637e-08	1.10637e-08	3.12536e-07	3.12536e-07	0.0882224	0.0882224	0.000396456	0.000396456	0.00437583	0.00437583	0	0
	Electricity	0.000104236	0.000104236	1.96281e-08	1.96281e-08	0.263554	0.263554	3.32515	3.32515	1.22438	1.22438	6.84681e-08	6.84681e-08	0.000695689	0.000695689	0.0016259	0.0016259	1.40481e-08	1.40481e-08	5.62385e-08	5.62385e-08	0.125367	0.125367	0.000255203	0.000255203	0.00267959	0.00267959	0	0
	Packaging	0.000243325	0.000243325	1.40061e-07	1.40061e-07	1.10945	1.10945	14.6822	14.6822	6.26368	6.26368	3.41558e-07	3.41558e-07	0.00456693	0.00456693	0.0101321	0.0101321	6.10537e-08	6.10537e-08	3.16374e-06	3.16374e-06	0.121353	0.121353	0.00153952	0.00153952	0.0173605	0.0173605	0	0
	Waste handling	9.29569e-05	0.000149851	1.85711e-09	1.85711e-09	0.0290498	0.191408	0.166525	0.166525	0.0863577	0.0863577	1.68538e-08	1.68538e-08	9.78086e-05	9.78086e-05	0.000602927	0.00157118	6.60413e-10	6.60413e-10	1.22707e-07	1.22707e-07	0.000860649	0.000860649	0.00306549	0.0087909	0.000346217	0.000346217	0	0
	TOTAL	0.000683698	0.000777004	4.62848e-07	4.42219e-07	3.3944	3.2002	41.5465	40.104	13.2737	12.7178	8.98778e-07	7.75462e-07	0.0104087	0.00909641	0.0386991	0.01953	1.10961e-07	1.05952e-07	9.3477e-06	7.99829e-06	0.377282	0.375288	0.0108807	0.0125588	0.12076	0.0343228	2.21716	4.6739

## Sheet: T13 Gin+feed A-LCA
Permutation		Freshwater eutrophication (kg P eq)		Ozone depletion (kg CFC-11 eq)		IPCC GWP (kg CO2 eq)		Abiotic depletion (fossil fuels) (MJ)		Freshwater ecotoxicity (CTUe)		Human toxicity, non-cancer effects (CTUh)		Photochemical ozone formation (kg NMVOC eq)		Acidification (molc H+ eq)		Human toxicity, cancer effects (CTUh)		Abiotic depletion (kg Sb eq)		Ionizing radiation HH (kBq U235 eq)		Marine eutrophication (kg N eq)		Terrestrial eutrophication (molc N eq)		Cropland use m2.yr
Attributional LCA, feed allocation: Gin+feed (allocation), wheat straw allocated, reported alcohol yields		Wheat	Pea	Wheat	Pea	Wheat	Pea	Wheat	Pea	Wheat	Pea	Wheat	Pea	Wheat	Pea	Wheat	Pea	Wheat	Pea	Wheat	Pea	Wheat	Pea	Wheat	Pea	Wheat	Pea	Wheat	Pea
	Cultivation	8.98464e-05	0.000109237	3.72834e-08	2.0832e-08	0.382029	0.142271	2.71976	1.28149	1.60991	1.19268	1.47356e-07	7.40952e-08	0.00183711	0.000984224	0.0125064	0.00110333	1.06297e-08	7.22984e-09	2.98198e-06	2.17724e-06	0.0134039	0.0101912	0.00296608	0.000658163	0.052682	0.00377165	1.24369	2.63243
	Pre-Procesing	7.83827e-08	1.81769e-06	1.96366e-10	6.19989e-09	0.00105205	0.0510765	0.0159125	0.80415	0.00618745	0.135298	2.42259e-10	5.39021e-09	5.52614e-06	0.000149788	5.39611e-06	0.000138169	3.21477e-11	7.63795e-10	3.22314e-09	6.94003e-08	8.61427e-05	0.00266434	1.82037e-06	5.00272e-05	1.99591e-05	0.000545599	0	0
	Enzymes & flavouring	3.13019e-05	2.96197e-05	5.60683e-09	5.30552e-09	0.0539969	0.0510951	0.584481	0.553071	1.26962	1.20139	1.23414e-07	1.16782e-07	0.00016455	0.000155707	0.000499751	0.000472894	3.96646e-09	3.7533e-09	2.87069e-07	2.71642e-07	0.0134736	0.0127495	0.000257531	0.000243691	0.00158436	0.00149922	0	0
	Oil heat	3.26329e-05	3.08792e-05	1.75294e-07	1.65873e-07	0.956178	0.904793	13.6848	12.9493	0.905996	0.857307	3.76742e-08	3.56496e-08	0.0011974	0.00113305	0.00261251	0.00247211	8.53195e-09	8.07344e-09	2.41017e-07	2.28065e-07	0.0680341	0.0643779	0.000305733	0.000289303	0.00337449	0.00319314	0	0
	Electricity	8.03829e-05	7.60631e-05	1.51365e-08	1.43231e-08	0.203244	0.192322	2.56424	2.42644	0.944203	0.893461	5.28002e-08	4.99627e-08	0.000536491	0.00050766	0.00125383	0.00118645	1.08334e-08	1.02512e-08	4.33692e-08	4.10385e-08	0.0966786	0.0914831	0.000196804	0.000186227	0.00206641	0.00195536	0	0
	Packaging	0.000187644	0.00017756	1.0801e-07	1.02206e-07	0.855565	0.809587	11.3224	10.7139	4.83033	4.57075	2.63397e-07	2.49242e-07	0.00352186	0.00333259	0.00781355	0.00739365	4.70825e-08	4.45523e-08	2.43977e-06	2.30866e-06	0.0935833	0.0885541	0.00118723	0.00112343	0.0133878	0.0126684	0	0
	Waste handling	0	0	0	0	0	0	0	0	0	0	0	0	0	0	0	0	0	0	0	0	0	0	0	0	0	0	0	0
	TOTAL	0.000421887	0.000425177	3.41527e-07	3.1474e-07	2.45207	2.15114	30.8915	28.7284	9.56624	8.85088	6.24884e-07	5.31121e-07	0.00726293	0.00626302	0.0246914	0.0127666	8.10762e-08	7.46239e-08	5.99643e-06	5.09605e-06	0.28526	0.27002	0.0049152	0.00255084	0.073115	0.0236333	1.24369	2.63243
Attributional LCA, feed allocation: Gin+feed (allocation), no allocation to wheat straw, reported alcohol yields		Wheat	Pea	Wheat	Pea	Wheat	Pea	Wheat	Pea	Wheat	Pea	Wheat	Pea	Wheat	Pea	Wheat	Pea	Wheat	Pea	Wheat	Pea	Wheat	Pea	Wheat	Pea	Wheat	Pea	Wheat	Pea
	Cultivation	0.000123518	0.000109237	5.12563e-08	2.0832e-08	0.525204	0.142271	3.73905	1.28149	2.21326	1.19268	2.02581e-07	7.40952e-08	0.00252561	0.000984224	0.0171934	0.00110333	1.46134e-08	7.22984e-09	4.09954e-06	2.17724e-06	0.0184273	0.0101912	0.00407769	0.000658163	0.0724257	0.00377165	1.70979	2.63243
	Pre-Procesing	7.83827e-08	1.81769e-06	1.96366e-10	6.19989e-09	0.00105205	0.0510765	0.0159125	0.80415	0.00618745	0.135298	2.42259e-10	5.39021e-09	5.52614e-06	0.000149788	5.39611e-06	0.000138169	3.21477e-11	7.63795e-10	3.22314e-09	6.94003e-08	8.61427e-05	0.00266434	1.82037e-06	5.00272e-05	1.99591e-05	0.000545599	0	0
	Enzymes & flavouring	3.13019e-05	2.96197e-05	5.60683e-09	5.30552e-09	0.0539969	0.0510951	0.584481	0.553071	1.26962	1.20139	1.23414e-07	1.16782e-07	0.00016455	0.000155707	0.000499751	0.000472894	3.96646e-09	3.7533e-09	2.87069e-07	2.71642e-07	0.0134736	0.0127495	0.000257531	0.000243691	0.00158436	0.00149922	0	0
	Oil heat	3.26329e-05	3.08792e-05	1.75294e-07	1.65873e-07	0.956178	0.904793	13.6848	12.9493	0.905996	0.857307	3.76742e-08	3.56496e-08	0.0011974	0.00113305	0.00261251	0.00247211	8.53195e-09	8.07344e-09	2.41017e-07	2.28065e-07	0.0680341	0.0643779	0.000305733	0.000289303	0.00337449	0.00319314	0	0
	Electricity	8.03829e-05	7.60631e-05	1.51365e-08	1.43231e-08	0.203244	0.192322	2.56424	2.42644	0.944203	0.893461	5.28002e-08	4.99627e-08	0.000536491	0.00050766	0.00125383	0.00118645	1.08334e-08	1.02512e-08	4.33692e-08	4.10385e-08	0.0966786	0.0914831	0.000196804	0.000186227	0.00206641	0.00195536	0	0
	Packaging	0.000187644	0.00017756	1.0801e-07	1.02206e-07	0.855565	0.809587	11.3224	10.7139	4.83033	4.57075	2.63397e-07	2.49242e-07	0.00352186	0.00333259	0.00781355	0.00739365	4.70825e-08	4.45523e-08	2.43977e-06	2.30866e-06	0.0935833	0.0885541	0.00118723	0.00112343	0.0133878	0.0126684	0	0
	Waste handling	0	0	0	0	0	0	0	0	0	0	0	0	0	0	0	0	0	0	0	0	0	0	0	0	0	0	0	0
	TOTAL	0.000455559	0.000425177	3.555e-07	3.1474e-07	2.59524	2.15114	31.9108	28.7284	10.1696	8.85088	6.80109e-07	5.31121e-07	0.00795143	0.00626302	0.0293784	0.0127666	8.50599e-08	7.46239e-08	7.11399e-06	5.09605e-06	0.290283	0.27002	0.0060268	0.00255084	0.0928588	0.0236333	1.70979	2.63243
Attributional LCA, feed allocation: Gin+feed (allocation), wheat straw allocated, low alcohol yields (starch equivalent)		Wheat	Pea	Wheat	Pea	Wheat	Pea	Wheat	Pea	Wheat	Pea	Wheat	Pea	Wheat	Pea	Wheat	Pea	Wheat	Pea	Wheat	Pea	Wheat	Pea	Wheat	Pea	Wheat	Pea	Wheat	Pea
	Cultivation	8.98464e-05	0.000130818	3.72834e-08	2.49476e-08	0.382029	0.170377	2.71976	1.53466	1.60991	1.4283	1.47356e-07	8.87333e-08	0.00183711	0.00117867	0.0125064	0.0013213	1.06297e-08	8.65815e-09	2.98198e-06	2.60738e-06	0.0134039	0.0122046	0.00296608	0.000788188	0.052682	0.00451677	1.24369	3.15248
	Pre-Procesing	7.83827e-08	2.21883e-06	1.96366e-10	7.08042e-09	0.00105205	0.0544441	0.0159125	0.852699	0.00618745	0.167583	2.42259e-10	6.64724e-09	5.52614e-06	0.000176434	5.39611e-06	0.0001648	3.21477e-11	9.26937e-10	3.22314e-09	8.62995e-08	8.61427e-05	0.00305481	1.82037e-06	5.87529e-05	1.99591e-05	0.000641491	0	0
	Enzymes & flavouring	3.13019e-05	2.73777e-05	5.60683e-09	4.90392e-09	0.0539969	0.0472275	0.584481	0.511207	1.26962	1.11045	1.23414e-07	1.07942e-07	0.00016455	0.000143921	0.000499751	0.000437099	3.96646e-09	3.4692e-09	2.87069e-07	2.51081e-07	0.0134736	0.0117845	0.000257531	0.000225245	0.00158436	0.00138573	0	0
	Oil heat	3.26329e-05	2.85419e-05	1.75294e-07	1.53318e-07	0.956178	0.836305	13.6848	11.9691	0.905996	0.792414	3.76742e-08	3.29511e-08	0.0011974	0.00104729	0.00261251	0.00228499	8.53195e-09	7.46233e-09	2.41017e-07	2.10801e-07	0.0680341	0.0595049	0.000305733	0.000267404	0.00337449	0.00295144	0	0
	Electricity	8.03829e-05	7.03056e-05	1.51365e-08	1.32389e-08	0.203244	0.177764	2.56424	2.24277	0.944203	0.825831	5.28002e-08	4.61808e-08	0.000536491	0.000469233	0.00125383	0.00109665	1.08334e-08	9.47529e-09	4.33692e-08	3.79321e-08	0.0966786	0.0845584	0.000196804	0.000172131	0.00206641	0.00180735	0	0
	Packaging	0.000187644	0.00016412	1.0801e-07	9.44693e-08	0.855565	0.748306	11.3224	9.90294	4.83033	4.22477	2.63397e-07	2.30376e-07	0.00352186	0.00308033	0.00781355	0.00683399	4.70825e-08	4.11799e-08	2.43977e-06	2.1339e-06	0.0935833	0.0818511	0.00118723	0.00103839	0.0133878	0.0117094	0	0
	Waste handling	0	0	0	0	0	0	0	0	0	0	0	0	0	0	0	0	0	0	0	0	0	0	0	0	0	0	0	0
	TOTAL	0.000421887	0.000423382	3.41527e-07	2.97958e-07	2.45207	2.03442	30.8915	27.0134	9.56624	8.54935	6.24884e-07	5.1283e-07	0.00726293	0.00609587	0.0246914	0.0121388	8.10762e-08	7.11718e-08	5.99643e-06	5.32739e-06	0.28526	0.252958	0.0049152	0.00255011	0.073115	0.0230122	1.24369	3.15248
Attributional LCA, feed allocation: Gin+feed (allocation), no allocation to wheat straw, low alcohol yields (starch equivalent)		Wheat	Pea	Wheat	Pea	Wheat	Pea	Wheat	Pea	Wheat	Pea	Wheat	Pea	Wheat	Pea	Wheat	Pea	Wheat	Pea	Wheat	Pea	Wheat	Pea	Wheat	Pea	Wheat	Pea	Wheat	Pea
	Cultivation	0.000123518	0.000130818	5.12563e-08	2.49476e-08	0.525204	0.170377	3.73905	1.53466	2.21326	1.4283	2.02581e-07	8.87333e-08	0.00252561	0.00117867	0.0171934	0.0013213	1.46134e-08	8.65815e-09	4.09954e-06	2.60738e-06	0.0184273	0.0122046	0.00407769	0.000788188	0.0724257	0.00451677	1.70979	3.15248
	Pre-Procesing	7.83827e-08	2.21883e-06	1.96366e-10	7.08042e-09	0.00105205	0.0544441	0.0159125	0.852699	0.00618745	0.167583	2.42259e-10	6.64724e-09	5.52614e-06	0.000176434	5.39611e-06	0.0001648	3.21477e-11	9.26937e-10	3.22314e-09	8.62995e-08	8.61427e-05	0.00305481	1.82037e-06	5.87529e-05	1.99591e-05	0.000641491	0	0
	Enzymes & flavouring	3.13019e-05	2.73777e-05	5.60683e-09	4.90392e-09	0.0539969	0.0472275	0.584481	0.511207	1.26962	1.11045	1.23414e-07	1.07942e-07	0.00016455	0.000143921	0.000499751	0.000437099	3.96646e-09	3.4692e-09	2.87069e-07	2.51081e-07	0.0134736	0.0117845	0.000257531	0.000225245	0.00158436	0.00138573	0	0
	Oil heat	3.26329e-05	2.85419e-05	1.75294e-07	1.53318e-07	0.956178	0.836305	13.6848	11.9691	0.905996	0.792414	3.76742e-08	3.29511e-08	0.0011974	0.00104729	0.00261251	0.00228499	8.53195e-09	7.46233e-09	2.41017e-07	2.10801e-07	0.0680341	0.0595049	0.000305733	0.000267404	0.00337449	0.00295144	0	0
	Electricity	8.03829e-05	7.03056e-05	1.51365e-08	1.32389e-08	0.203244	0.177764	2.56424	2.24277	0.944203	0.825831	5.28002e-08	4.61808e-08	0.000536491	0.000469233	0.00125383	0.00109665	1.08334e-08	9.47529e-09	4.33692e-08	3.79321e-08	0.0966786	0.0845584	0.000196804	0.000172131	0.00206641	0.00180735	0	0
	Packaging	0.000187644	0.00016412	1.0801e-07	9.44693e-08	0.855565	0.748306	11.3224	9.90294	4.83033	4.22477	2.63397e-07	2.30376e-07	0.00352186	0.00308033	0.00781355	0.00683399	4.70825e-08	4.11799e-08	2.43977e-06	2.1339e-06	0.0935833	0.0818511	0.00118723	0.00103839	0.0133878	0.0117094	0	0
	Waste handling	0	0	0	0	0	0	0	0	0	0	0	0	0	0	0	0	0	0	0	0	0	0	0	0	0	0	0	0
	TOTAL	0.000455559	0.000423382	3.555e-07	2.97958e-07	2.59524	2.03442	31.9108	27.0134	10.1696	8.54935	6.80109e-07	5.1283e-07	0.00795143	0.00609587	0.0293784	0.0121388	8.50599e-08	7.11718e-08	7.11399e-06	5.32739e-06	0.290283	0.252958	0.0060268	0.00255011	0.0928588	0.0230122	1.70979	3.15248

## Sheet: T14 Gin+fert E-LCA
Permutation		Freshwater eutrophication (kg P eq)		Ozone depletion (kg CFC-11 eq)		IPCC GWP (kg CO2 eq)		Abiotic depletion (fossil fuels) (MJ)		Freshwater ecotoxicity (CTUe)		Human toxicity, non-cancer effects (CTUh)		Photochemical ozone formation (kg NMVOC eq)		Acidification (molc H+ eq)		Human toxicity, cancer effects (CTUh)		Abiotic depletion (kg Sb eq)		Ionizing radiation HH (kBq U235 eq)		Marine eutrophication (kg N eq)		Terrestrial eutrophication (molc N eq)		Cropland use m2.yr
Expanded boundary LCA, pot ale for fertiliser: Gin+fert, wheat straw allocated, reported alcohol yields		Wheat	Pea	Wheat	Pea	Wheat	Pea	Wheat	Pea	Wheat	Pea	Wheat	Pea	Wheat	Pea	Wheat	Pea	Wheat	Pea	Wheat	Pea	Wheat	Pea	Wheat	Pea	Wheat	Pea	Wheat	Pea
	Cultivation	0.000160171	0.000245314	6.6466e-08	4.67824e-08	0.681052	0.319497	4.84857	2.87784	2.87002	2.67839	2.62695e-07	1.66395e-07	0.00327505	0.00221027	0.0222954	0.00247773	1.89498e-08	1.6236e-08	5.31604e-06	4.88943e-06	0.0238954	0.0228864	0.0052877	0.00147803	0.0939173	0.00846998	2.21716	5.91162
	Pre-Procesing	1.01642e-07	4.94983e-06	2.54635e-10	1.8803e-08	0.00136423	0.170202	0.0206344	2.69728	0.00802351	0.358885	3.14146e-10	1.44127e-08	7.16596e-06	0.000433126	6.99735e-06	0.000391453	4.16872e-11	2.10125e-09	4.17958e-09	1.82754e-07	0.000111705	0.00803288	2.36055e-06	0.000145342	2.58818e-05	0.00158225	0	0
	Enzymes & flavouring	4.05904e-05	4.05904e-05	7.2706e-09	7.2706e-09	0.0700199	0.0700199	0.757919	0.757919	1.64636	1.64636	1.60036e-07	1.60036e-07	0.000213379	0.000213379	0.000648046	0.000648046	5.14347e-09	5.14347e-09	3.72254e-07	3.72254e-07	0.0174718	0.0174718	0.00033395	0.00033395	0.0020545	0.0020545	0	0
	Oil heat	4.23164e-05	4.23164e-05	2.2731e-07	2.2731e-07	1.23991	1.23991	17.7456	17.7456	1.17484	1.17484	4.88536e-08	4.88536e-08	0.00155271	0.00155271	0.00338774	0.00338774	1.10637e-08	1.10637e-08	3.12536e-07	3.12536e-07	0.0882224	0.0882224	0.000396456	0.000396456	0.00437583	0.00437583	0	0
	Electricity	0.000104236	0.000104236	1.96281e-08	1.96281e-08	0.263554	0.263554	3.32515	3.32515	1.22438	1.22438	6.84681e-08	6.84681e-08	0.000695689	0.000695689	0.0016259	0.0016259	1.40481e-08	1.40481e-08	5.62385e-08	5.62385e-08	0.125367	0.125367	0.000255203	0.000255203	0.00267959	0.00267959	0	0
	Packaging	0.000243325	0.000243325	1.40061e-07	1.40061e-07	1.10945	1.10945	14.6822	14.6822	6.26368	6.26368	3.41558e-07	3.41558e-07	0.00456693	0.00456693	0.0101321	0.0101321	6.10537e-08	6.10537e-08	3.16374e-06	3.16374e-06	0.121353	0.121353	0.00153952	0.00153952	0.0173605	0.0173605	0	0
	Waste handling	9.29569e-05	0.000115499	1.85711e-09	1.85711e-09	0.0290498	0.145529	0.166525	0.166525	0.0863577	0.0863577	1.68538e-08	1.68538e-08	9.78086e-05	9.78086e-05	0.000602927	0.00120894	6.60413e-10	6.60413e-10	1.22707e-07	1.22707e-07	0.000860649	0.000860649	0.00306549	0.00664893	0.000346217	0.000346217	0	0
	Avoided fertiliser	-0.000104018	-0.000156095	-1.08669e-08	-2.58933e-08	-0.25402	-0.644271	-1.29594	-3.0158	-1.05412	-2.26982	-5.20567e-08	-1.06375e-07	-0.00041741	-0.00100883	-0.00263152	-0.00678815	-5.0541e-09	-1.08358e-08	-1.42329e-06	-2.68193e-06	-0.00681613	-0.0131139	-0.00207453	-0.00563759	-0.00828065	-0.0222046	0	0
	Avoided soybean feed	0	-0.000105905	0	-6.79821e-09	0	-1.40204	0	-2.02915	0	-4.44818	0	-4.22704e-07	0	-0.00109501	0	-0.00187058	0	-1.15051e-08	0	-5.47275e-08	0	-0.00823918	0	-0.00169812	0	-0.00669043	0	-0.889429
	Avoided barley feed	0	-6.23846e-05	0	-1.73312e-08	0	-0.194476	0	-1.35467	0	-1.42764	0	-1.04453e-07	0	-0.000664674	0	-0.0041666	0	-1.77344e-08	0	-1.27354e-06	0	-0.0155452	0	-0.00463956	0	-0.0174436	0	-0.688144
	UK LUC	0	7.61763e-08	0	2.82498e-10	0	0.3353	0	0.0225549	0	0.00225656	0	6.92161e-11	0	3.226e-05	0	1.50264e-05	0	4.245e-11	0	6.60756e-10	0	0.00010677	0	6.58279e-06	0	6.99251e-05	0	0
	TOTAL	0.000579679	0.000471923	4.51981e-07	4.11972e-07	3.14038	1.41267	40.2506	35.8754	12.2196	5.28952	8.46721e-07	1.83114e-07	0.00999133	0.00703366	0.0360676	0.00706165	1.05907e-07	7.02738e-08	7.92441e-06	5.09012e-06	0.370466	0.347403	0.00880615	-0.00117125	0.112479	-0.00939986	2.21716	4.33405
Expanded boundary LCA, pot ale for fertiliser: Gin+fert, no allocation to wheat straw, reported alcohol yields		Wheat	Pea	Wheat	Pea	Wheat	Pea	Wheat	Pea	Wheat	Pea	Wheat	Pea	Wheat	Pea	Wheat	Pea	Wheat	Pea	Wheat	Pea	Wheat	Pea	Wheat	Pea	Wheat	Pea	Wheat	Pea
	Cultivation	0.000160171	0.000245314	6.6466e-08	4.67824e-08	0.681052	0.319497	4.84857	2.87784	2.87002	2.67839	2.62695e-07	1.66395e-07	0.00327505	0.00221027	0.0222954	0.00247773	1.89498e-08	1.6236e-08	5.31604e-06	4.88943e-06	0.0238954	0.0228864	0.0052877	0.00147803	0.0939173	0.00846998	2.21716	5.91162
	Pre-Procesing	1.01642e-07	4.94983e-06	2.54635e-10	1.8803e-08	0.00136423	0.170202	0.0206344	2.69728	0.00802351	0.358885	3.14146e-10	1.44127e-08	7.16596e-06	0.000433126	6.99735e-06	0.000391453	4.16872e-11	2.10125e-09	4.17958e-09	1.82754e-07	0.000111705	0.00803288	2.36055e-06	0.000145342	2.58818e-05	0.00158225	0	0
	Enzymes & flavouring	4.05904e-05	4.05904e-05	7.2706e-09	7.2706e-09	0.0700199	0.0700199	0.757919	0.757919	1.64636	1.64636	1.60036e-07	1.60036e-07	0.000213379	0.000213379	0.000648046	0.000648046	5.14347e-09	5.14347e-09	3.72254e-07	3.72254e-07	0.0174718	0.0174718	0.00033395	0.00033395	0.0020545	0.0020545	0	0
	Oil heat	4.23164e-05	4.23164e-05	2.2731e-07	2.2731e-07	1.23991	1.23991	17.7456	17.7456	1.17484	1.17484	4.88536e-08	4.88536e-08	0.00155271	0.00155271	0.00338774	0.00338774	1.10637e-08	1.10637e-08	3.12536e-07	3.12536e-07	0.0882224	0.0882224	0.000396456	0.000396456	0.00437583	0.00437583	0	0
	Electricity	0.000104236	0.000104236	1.96281e-08	1.96281e-08	0.263554	0.263554	3.32515	3.32515	1.22438	1.22438	6.84681e-08	6.84681e-08	0.000695689	0.000695689	0.0016259	0.0016259	1.40481e-08	1.40481e-08	5.62385e-08	5.62385e-08	0.125367	0.125367	0.000255203	0.000255203	0.00267959	0.00267959	0	0
	Packaging	0.000243325	0.000243325	1.40061e-07	1.40061e-07	1.10945	1.10945	14.6822	14.6822	6.26368	6.26368	3.41558e-07	3.41558e-07	0.00456693	0.00456693	0.0101321	0.0101321	6.10537e-08	6.10537e-08	3.16374e-06	3.16374e-06	0.121353	0.121353	0.00153952	0.00153952	0.0173605	0.0173605	0	0
	Waste handling	9.29569e-05	0.000115499	1.85711e-09	1.85711e-09	0.0290498	0.145529	0.166525	0.166525	0.0863577	0.0863577	1.68538e-08	1.68538e-08	9.78086e-05	9.78086e-05	0.000602927	0.00120894	6.60413e-10	6.60413e-10	1.22707e-07	1.22707e-07	0.000860649	0.000860649	0.00306549	0.00664893	0.000346217	0.000346217	0	0
	Avoided fertiliser	-0.000106626	-0.000156095	-1.20912e-08	-2.58933e-08	-0.28651	-0.644271	-1.43477	-3.0158	-1.14885	-2.26982	-5.61675e-08	-1.06375e-07	-0.000465849	-0.00100883	-0.00297941	-0.00678815	-5.50365e-09	-1.08358e-08	-1.51319e-06	-2.68193e-06	-0.0072735	-0.0131139	-0.0023772	-0.00563759	-0.00945917	-0.0222046	0	0
	Avoided soybean feed	0	-0.000105905	0	-6.79821e-09	0	-1.40204	0	-2.02915	0	-4.44818	0	-4.22704e-07	0	-0.00109501	0	-0.00187058	0	-1.15051e-08	0	-5.47275e-08	0	-0.00823918	0	-0.00169812	0	-0.00669043	0	-0.889429
	Avoided barley feed	0	-6.23846e-05	0	-1.73312e-08	0	-0.194476	0	-1.35467	0	-1.42764	0	-1.04453e-07	0	-0.000664674	0	-0.0041666	0	-1.77344e-08	0	-1.27354e-06	0	-0.0155452	0	-0.00463956	0	-0.0174436	0	-0.688144
	UK LUC	0	5.33538e-08	0	1.97862e-10	0	0.234844	0	0.0157974	0	0.00158049	0	4.84789e-11	0	2.25949e-05	0	1.05245e-05	0	2.97319e-11	0	4.62793e-10	0	7.47816e-05	0	4.61058e-06	0	4.89755e-05	0	0
	TOTAL	0.000577072	0.0004719	4.50757e-07	4.11888e-07	3.10789	1.31221	40.1118	35.8686	12.1248	5.28885	8.4261e-07	1.83093e-07	0.00994289	0.007024	0.0357197	0.00705715	1.05457e-07	7.02611e-08	7.83451e-06	5.08992e-06	0.370009	0.347371	0.00850348	-0.00117322	0.111301	-0.00942081	2.21716	4.33405
Expanded boundary LCA, pot ale for fertiliser: Gin+fert, wheat straw allocated, low alcohol yields (starch basis)		Wheat	Pea	Wheat	Pea	Wheat	Pea	Wheat	Pea	Wheat	Pea	Wheat	Pea	Wheat	Pea	Wheat	Pea	Wheat	Pea	Wheat	Pea	Wheat	Pea	Wheat	Pea	Wheat	Pea	Wheat	Pea
	Cultivation	0.000160171	0.000317797	6.6466e-08	6.06052e-08	0.681052	0.413899	4.84857	3.72816	2.87002	3.46977	2.62695e-07	2.1556e-07	0.00327505	0.00286334	0.0222954	0.00320983	1.89498e-08	2.10333e-08	5.31604e-06	6.33411e-06	0.0238954	0.0296487	0.0052877	0.00191475	0.0939173	0.0109726	2.21716	7.65834
	Pre-Procesing	1.01642e-07	6.22211e-06	2.54635e-10	2.19903e-08	0.00136423	0.187279	0.0206344	2.95557	0.00802351	0.459317	3.14146e-10	1.83449e-08	7.16596e-06	0.000522824	6.99735e-06	0.000479041	4.16872e-11	2.62306e-09	4.17958e-09	2.35071e-07	0.000111705	0.00943113	2.36055e-06	0.00017489	2.58818e-05	0.00190622	0	0
	Enzymes & flavouring	4.05904e-05	4.05904e-05	7.2706e-09	7.2706e-09	0.0700199	0.0700199	0.757919	0.757919	1.64636	1.64636	1.60036e-07	1.60036e-07	0.000213379	0.000213379	0.000648046	0.000648046	5.14347e-09	5.14347e-09	3.72254e-07	3.72254e-07	0.0174718	0.0174718	0.00033395	0.00033395	0.0020545	0.0020545	0	0
	Oil heat	4.23164e-05	4.23164e-05	2.2731e-07	2.2731e-07	1.23991	1.23991	17.7456	17.7456	1.17484	1.17484	4.88536e-08	4.88536e-08	0.00155271	0.00155271	0.00338774	0.00338774	1.10637e-08	1.10637e-08	3.12536e-07	3.12536e-07	0.0882224	0.0882224	0.000396456	0.000396456	0.00437583	0.00437583	0	0
	Electricity	0.000104236	0.000104236	1.96281e-08	1.96281e-08	0.263554	0.263554	3.32515	3.32515	1.22438	1.22438	6.84681e-08	6.84681e-08	0.000695689	0.000695689	0.0016259	0.0016259	1.40481e-08	1.40481e-08	5.62385e-08	5.62385e-08	0.125367	0.125367	0.000255203	0.000255203	0.00267959	0.00267959	0	0
	Packaging	0.000243325	0.000243325	1.40061e-07	1.40061e-07	1.10945	1.10945	14.6822	14.6822	6.26368	6.26368	3.41558e-07	3.41558e-07	0.00456693	0.00456693	0.0101321	0.0101321	6.10537e-08	6.10537e-08	3.16374e-06	3.16374e-06	0.121353	0.121353	0.00153952	0.00153952	0.0173605	0.0173605	0	0
	Waste handling	9.29569e-05	0.000149851	1.85711e-09	1.85711e-09	0.0290498	0.191408	0.166525	0.166525	0.0863577	0.0863577	1.68538e-08	1.68538e-08	9.78086e-05	9.78086e-05	0.000602927	0.00157118	6.60413e-10	6.60413e-10	1.22707e-07	1.22707e-07	0.000860649	0.000860649	0.00306549	0.0087909	0.000346217	0.000346217	0	0
	Avoided fertiliser	-0.000104018	-0.000203908	-1.08669e-08	-3.39818e-08	-0.25402	-0.845928	-1.29594	-3.95712	-1.05412	-2.97636	-5.20567e-08	-1.39422e-07	-0.00041741	-0.00132411	-0.00263152	-0.00891395	-5.0541e-09	-1.42082e-08	-1.42329e-06	-3.51239e-06	-0.00681613	-0.017178	-0.00207453	-0.00740581	-0.00828065	-0.0291664	0	0
	Avoided soybean feed	0	-0.000186163	0	-1.19501e-08	0	-2.46456	0	-3.5669	0	-7.81916	0	-7.43043e-07	0	-0.00192484	0	-0.00328816	0	-2.0224e-08	0	-9.62019e-08	0	-0.0144831	0	-0.00298501	0	-0.0117607	0	-1.56347
	Avoided barley feed	0	-0.00010967	0	-3.04678e-08	0	-0.341884	0	-2.38147	0	-2.50974	0	-1.83625e-07	0	-0.00116848	0	-0.00732478	0	-3.11767e-08	0	-2.23886e-06	0	-0.0273281	0	-0.00815622	0	-0.0306654	0	-1.20974
	UK LUC	0	1.05342e-07	0	3.90657e-10	0	0.463675	0	0.0311903	0	0.00312051	0	9.57166e-11	0	4.46113e-05	0	2.07795e-05	0	5.87027e-11	0	9.13737e-10	0	0.000147649	0	9.10312e-06	0	9.66971e-05	0	0
	TOTAL	0.000579679	0.000404701	4.51981e-07	4.02714e-07	3.14038	0.28682	40.2506	33.4868	12.2196	1.02258	8.46721e-07	-1.96321e-07	0.00999133	0.00613986	0.0360676	0.00154776	1.05907e-07	5.00756e-08	7.92441e-06	4.75013e-06	0.370466	0.333513	0.00880615	-0.00513227	0.112479	-0.0318003	2.21716	4.88513
Expanded boundary LCA, pot ale for fertiliser: Gin+fert, no allocation to wheat straw, low alcohol yields (starch basis)		Wheat	Pea	Wheat	Pea	Wheat	Pea	Wheat	Pea	Wheat	Pea	Wheat	Pea	Wheat	Pea	Wheat	Pea	Wheat	Pea	Wheat	Pea	Wheat	Pea	Wheat	Pea	Wheat	Pea	Wheat	Pea
	Cultivation	0.000160171	0.000317797	6.6466e-08	6.06052e-08	0.681052	0.413899	4.84857	3.72816	2.87002	3.46977	2.62695e-07	2.1556e-07	0.00327505	0.00286334	0.0222954	0.00320983	1.89498e-08	2.10333e-08	5.31604e-06	6.33411e-06	0.0238954	0.0296487	0.0052877	0.00191475	0.0939173	0.0109726	2.21716	7.65834
	Pre-Procesing	1.01642e-07	6.22211e-06	2.54635e-10	2.19903e-08	0.00136423	0.187279	0.0206344	2.95557	0.00802351	0.459317	3.14146e-10	1.83449e-08	7.16596e-06	0.000522824	6.99735e-06	0.000479041	4.16872e-11	2.62306e-09	4.17958e-09	2.35071e-07	0.000111705	0.00943113	2.36055e-06	0.00017489	2.58818e-05	0.00190622	0	0
	Enzymes & flavouring	4.05904e-05	4.05904e-05	7.2706e-09	7.2706e-09	0.0700199	0.0700199	0.757919	0.757919	1.64636	1.64636	1.60036e-07	1.60036e-07	0.000213379	0.000213379	0.000648046	0.000648046	5.14347e-09	5.14347e-09	3.72254e-07	3.72254e-07	0.0174718	0.0174718	0.00033395	0.00033395	0.0020545	0.0020545	0	0
	Oil heat	4.23164e-05	4.23164e-05	2.2731e-07	2.2731e-07	1.23991	1.23991	17.7456	17.7456	1.17484	1.17484	4.88536e-08	4.88536e-08	0.00155271	0.00155271	0.00338774	0.00338774	1.10637e-08	1.10637e-08	3.12536e-07	3.12536e-07	0.0882224	0.0882224	0.000396456	0.000396456	0.00437583	0.00437583	0	0
	Electricity	0.000104236	0.000104236	1.96281e-08	1.96281e-08	0.263554	0.263554	3.32515	3.32515	1.22438	1.22438	6.84681e-08	6.84681e-08	0.000695689	0.000695689	0.0016259	0.0016259	1.40481e-08	1.40481e-08	5.62385e-08	5.62385e-08	0.125367	0.125367	0.000255203	0.000255203	0.00267959	0.00267959	0	0
	Packaging	0.000243325	0.000243325	1.40061e-07	1.40061e-07	1.10945	1.10945	14.6822	14.6822	6.26368	6.26368	3.41558e-07	3.41558e-07	0.00456693	0.00456693	0.0101321	0.0101321	6.10537e-08	6.10537e-08	3.16374e-06	3.16374e-06	0.121353	0.121353	0.00153952	0.00153952	0.0173605	0.0173605	0	0
	Waste handling	9.29569e-05	0.000149851	1.85711e-09	1.85711e-09	0.0290498	0.191408	0.166525	0.166525	0.0863577	0.0863577	1.68538e-08	1.68538e-08	9.78086e-05	9.78086e-05	0.000602927	0.00157118	6.60413e-10	6.60413e-10	1.22707e-07	1.22707e-07	0.000860649	0.000860649	0.00306549	0.0087909	0.000346217	0.000346217	0	0
	Avoided fertiliser	-0.000106626	-0.000203908	-1.20912e-08	-3.39818e-08	-0.28651	-0.845928	-1.43477	-3.95712	-1.14885	-2.97636	-5.61675e-08	-1.39422e-07	-0.000465849	-0.00132411	-0.00297941	-0.00891395	-5.50365e-09	-1.42082e-08	-1.51319e-06	-3.51239e-06	-0.0072735	-0.017178	-0.0023772	-0.00740581	-0.00945917	-0.0291664	0	0
	Avoided soybean feed	0	-0.000186163	0	-1.19501e-08	0	-2.46456	0	-3.5669	0	-7.81916	0	-7.43043e-07	0	-0.00192484	0	-0.00328816	0	-2.0224e-08	0	-9.62019e-08	0	-0.0144831	0	-0.00298501	0	-0.0117607	0	-1.56347
	Avoided barley feed	0	-0.00010967	0	-3.04678e-08	0	-0.341884	0	-2.38147	0	-2.50974	0	-1.83625e-07	0	-0.00116848	0	-0.00732478	0	-3.11767e-08	0	-2.23886e-06	0	-0.0273281	0	-0.00815622	0	-0.0306654	0	-1.20974
	UK LUC	0	8.25191e-08	0	3.06021e-10	0	0.363218	0	0.0244329	0	0.00244445	0	7.49794e-11	0	3.49461e-05	0	1.62776e-05	0	4.59846e-11	0	7.15774e-10	0	0.00011566	0	7.13091e-06	0	7.57474e-05	0	0
	TOTAL	0.000577072	0.000404678	4.50757e-07	4.02629e-07	3.10789	0.186364	40.1118	33.48	12.1248	1.0219	8.4261e-07	-1.96342e-07	0.00994289	0.0061302	0.0357197	0.00154326	1.05457e-07	5.00629e-08	7.83451e-06	4.74993e-06	0.370009	0.333481	0.00850348	-0.00513424	0.111301	-0.0318212	2.21716	4.88513

## Sheet: T15 Gin+feed E-LCA
Permutation		Freshwater eutrophication (kg P eq)		Ozone depletion (kg CFC-11 eq)		IPCC GWP (kg CO2 eq)		Abiotic depletion (fossil fuels) (MJ)		Freshwater ecotoxicity (CTUe)		Human toxicity, non-cancer effects (CTUh)		Photochemical ozone formation (kg NMVOC eq)		Acidification (molc H+ eq)		Human toxicity, cancer effects (CTUh)		Abiotic depletion (kg Sb eq)		Ionizing radiation HH (kBq U235 eq)		Marine eutrophication (kg N eq)		Terrestrial eutrophication (molc N eq)		Cropland use m2.yr
Expanded boundary LCA, pot ale used for animal feed: Gin+feed, wheat straw allocated, reported alcohol yields		Wheat	Pea	Wheat	Pea	Wheat	Pea	Wheat	Pea	Wheat	Pea	Wheat	Pea	Wheat	Pea	Wheat	Pea	Wheat	Pea	Wheat	Pea	Wheat	Pea	Wheat	Pea	Wheat	Pea	Wheat	Pea
	Cultivation	0.000116507	0.000245314	4.83469e-08	4.67824e-08	0.495393	0.319497	3.52682	2.87784	2.08763	2.67839	1.91083e-07	1.66395e-07	0.00238225	0.00221027	0.0162175	0.00247773	1.37839e-08	1.6236e-08	3.86685e-06	4.88943e-06	0.0173814	0.0228864	0.00384623	0.00147803	0.0683148	0.00846998	1.61274	5.91162
	Pre-Procesing	1.88279e-05	2.17007e-05	1.00846e-07	1.1174e-07	0.550061	0.648534	7.87355	9.43395	0.527924	0.736309	2.19333e-08	3.03008e-08	0.000694287	0.000945414	0.00150617	0.00173321	4.9377e-09	6.15702e-09	1.42486e-07	2.48615e-07	0.0391527	0.0438071	0.000177804	0.000262067	0.00196231	0.00287966	0	0
	Enzymes & flavouring	4.05904e-05	4.05904e-05	7.2706e-09	7.2706e-09	0.0700199	0.0700199	0.757919	0.757919	1.64636	1.64636	1.60036e-07	1.60036e-07	0.000213379	0.000213379	0.000648046	0.000648046	5.14347e-09	5.14347e-09	3.72254e-07	3.72254e-07	0.0174718	0.0174718	0.00033395	0.00033395	0.0020545	0.0020545	0	0
	Oil heat	4.23164e-05	4.23164e-05	2.2731e-07	2.2731e-07	1.23991	1.23991	17.7456	17.7456	1.17484	1.17484	4.88536e-08	4.88536e-08	0.00155271	0.00155271	0.00338774	0.00338774	1.10637e-08	1.10637e-08	3.12536e-07	3.12536e-07	0.0882224	0.0882224	0.000396456	0.000396456	0.00437583	0.00437583	0	0
	Electricity	0.000104236	0.000104236	1.96281e-08	1.96281e-08	0.263554	0.263554	3.32515	3.32515	1.22438	1.22438	6.84681e-08	6.84681e-08	0.000695689	0.000695689	0.0016259	0.0016259	1.40481e-08	1.40481e-08	5.62385e-08	5.62385e-08	0.125367	0.125367	0.000255203	0.000255203	0.00267959	0.00267959	0	0
	Packaging	0.000243325	0.000243325	1.40061e-07	1.40061e-07	1.10945	1.10945	14.6822	14.6822	6.26368	6.26368	3.41558e-07	3.41558e-07	0.00456693	0.00456693	0.0101321	0.0101321	6.10537e-08	6.10537e-08	3.16374e-06	3.16374e-06	0.121353	0.121353	0.00153952	0.00153952	0.0173605	0.0173605	0	0
	Waste handling	2.48618e-06	3.01953e-06	2.26726e-09	2.62035e-09	0.0152267	0.0178827	0.220736	0.258534	0.0811859	0.0947303	3.47507e-09	4.07893e-09	5.81111e-05	6.66346e-05	7.30753e-05	8.54514e-05	5.22216e-10	6.17506e-10	2.49958e-08	2.7759e-08	0.00299375	0.00364479	1.87586e-05	2.1471e-05	0.000203275	0.000232419	0	0
	Avoided fertiliser	-3.31882e-06	-1.70601e-05	-1.55814e-09	-8.00949e-09	-0.0413512	-0.212562	-0.176704	-0.908328	-0.120574	-0.619799	-5.23186e-09	-2.68939e-08	-6.16495e-05	-0.000316903	-0.000442763	-0.00227598	-5.72154e-10	-2.9411e-09	-1.14422e-07	-5.88177e-07	-0.0005821	-0.00299223	-0.00038522	-0.00198019	-0.00149994	-0.00771031	0	0
	Avoided soybean feed	-0.000121399	-0.00043407	-7.79282e-09	-2.78637e-08	-1.60717	-5.74654	-2.32602	-8.31684	-5.09897	-18.2317	-4.84548e-07	-1.73253e-06	-0.00125521	-0.00448809	-0.00214425	-0.00766691	-1.31883e-08	-4.71557e-08	-6.27344e-08	-2.24311e-07	-0.00944461	-0.0337698	-0.00194656	-0.00696006	-0.00766928	-0.027422	-1.01956	-3.64549
	Avoided barley feed	-4.21906e-05	-4.01328e-05	-1.17211e-08	-1.11494e-08	-0.131524	-0.125109	-0.916159	-0.871474	-0.965508	-0.918416	-7.06413e-08	-6.71958e-08	-0.000449519	-0.000427594	-0.00281787	-0.00268043	-1.19938e-08	-1.14088e-08	-8.61296e-07	-8.19287e-07	-0.0105132	-0.0100005	-0.00313773	-0.00298469	-0.0117971	-0.0112217	-0.465391	-0.442692
	UK LUC	0	4.9335e-08	0	1.82958e-10	0	0.217154	0	0.0146075	0	0.00146144	0	4.48273e-11	0	2.08929e-05	0	9.73173e-06	0	2.74924e-11	0	4.27933e-10	0	6.91488e-05	0	4.26329e-06	0	4.52865e-05	0	0
	TOTAL	0.000401381	0.000209288	5.24658e-07	5.08573e-07	1.96357	-2.19821	44.713	38.9991	6.82096	-5.94975	2.74985e-07	-1.00689e-06	0.00839698	0.00503934	0.0281857	0.00747663	8.47986e-08	5.28414e-08	6.90065e-06	7.43923e-06	0.391402	0.376059	0.00109842	-0.00763397	0.0759845	-0.00825621	0.127795	1.82344
Expanded boundary LCA, pot ale used for animal feed: Gin+feed, no allocation to wheat straw, reported alcohol yields		Wheat	Pea	Wheat	Pea	Wheat	Pea	Wheat	Pea	Wheat	Pea	Wheat	Pea	Wheat	Pea	Wheat	Pea	Wheat	Pea	Wheat	Pea	Wheat	Pea	Wheat	Pea	Wheat	Pea	Wheat	Pea
	Cultivation	0.000160171	0.000245314	6.6466e-08	4.67824e-08	0.681052	0.319497	4.84857	2.87784	2.87002	2.67839	2.62695e-07	1.66395e-07	0.00327505	0.00221027	0.0222954	0.00247773	1.89498e-08	1.6236e-08	5.31604e-06	4.88943e-06	0.0238954	0.0228864	0.0052877	0.00147803	0.0939173	0.00846998	2.21716	5.91162
	Pre-Procesing	1.88279e-05	2.17007e-05	1.00846e-07	1.1174e-07	0.550061	0.648534	7.87355	9.43395	0.527924	0.736309	2.19333e-08	3.03008e-08	0.000694287	0.000945414	0.00150617	0.00173321	4.9377e-09	6.15702e-09	1.42486e-07	2.48615e-07	0.0391527	0.0438071	0.000177804	0.000262067	0.00196231	0.00287966	0	0
	Enzymes & flavouring	4.05904e-05	4.05904e-05	7.2706e-09	7.2706e-09	0.0700199	0.0700199	0.757919	0.757919	1.64636	1.64636	1.60036e-07	1.60036e-07	0.000213379	0.000213379	0.000648046	0.000648046	5.14347e-09	5.14347e-09	3.72254e-07	3.72254e-07	0.0174718	0.0174718	0.00033395	0.00033395	0.0020545	0.0020545	0	0
	Oil heat	4.23164e-05	4.23164e-05	2.2731e-07	2.2731e-07	1.23991	1.23991	17.7456	17.7456	1.17484	1.17484	4.88536e-08	4.88536e-08	0.00155271	0.00155271	0.00338774	0.00338774	1.10637e-08	1.10637e-08	3.12536e-07	3.12536e-07	0.0882224	0.0882224	0.000396456	0.000396456	0.00437583	0.00437583	0	0
	Electricity	0.000104236	0.000104236	1.96281e-08	1.96281e-08	0.263554	0.263554	3.32515	3.32515	1.22438	1.22438	6.84681e-08	6.84681e-08	0.000695689	0.000695689	0.0016259	0.0016259	1.40481e-08	1.40481e-08	5.62385e-08	5.62385e-08	0.125367	0.125367	0.000255203	0.000255203	0.00267959	0.00267959	0	0
	Packaging	0.000243325	0.000243325	1.40061e-07	1.40061e-07	1.10945	1.10945	14.6822	14.6822	6.26368	6.26368	3.41558e-07	3.41558e-07	0.00456693	0.00456693	0.0101321	0.0101321	6.10537e-08	6.10537e-08	3.16374e-06	3.16374e-06	0.121353	0.121353	0.00153952	0.00153952	0.0173605	0.0173605	0	0
	Waste handling	2.48618e-06	3.01953e-06	2.26726e-09	2.62035e-09	0.0152267	0.0178827	0.220736	0.258534	0.0811859	0.0947303	3.47507e-09	4.07893e-09	5.81111e-05	6.66346e-05	7.30753e-05	8.54514e-05	5.22216e-10	6.17506e-10	2.49958e-08	2.7759e-08	0.00299375	0.00364479	1.87586e-05	2.1471e-05	0.000203275	0.000232419	0	0
	Avoided fertiliser	-5.92646e-06	-1.70601e-05	-2.7824e-09	-8.00949e-09	-0.0738415	-0.212562	-0.315542	-0.908328	-0.215311	-0.619799	-9.34261e-09	-2.68939e-08	-0.000110088	-0.000316903	-0.000790648	-0.00227598	-1.0217e-09	-2.9411e-09	-2.04326e-07	-5.88177e-07	-0.00103946	-0.00299223	-0.000687893	-0.00198019	-0.00267847	-0.00771031	0	0
	Avoided soybean feed	-0.000121399	-0.00043407	-7.79282e-09	-2.78637e-08	-1.60717	-5.74654	-2.32602	-8.31684	-5.09897	-18.2317	-4.84548e-07	-1.73253e-06	-0.00125521	-0.00448809	-0.00214425	-0.00766691	-1.31883e-08	-4.71557e-08	-6.27344e-08	-2.24311e-07	-0.00944461	-0.0337698	-0.00194656	-0.00696006	-0.00766928	-0.027422	-1.01956	-3.64549
	Avoided barley feed	-4.21906e-05	-4.01328e-05	-1.17211e-08	-1.11494e-08	-0.131524	-0.125109	-0.916159	-0.871474	-0.965508	-0.918416	-7.06413e-08	-6.71958e-08	-0.000449519	-0.000427594	-0.00281787	-0.00268043	-1.19938e-08	-1.14088e-08	-8.61296e-07	-8.19287e-07	-0.0105132	-0.0100005	-0.00313773	-0.00298469	-0.0117971	-0.0112217	-0.465391	-0.442692
	UK LUC	0	2.65124e-08	0	9.83209e-11	0	0.116698	0	0.00785	0	0.000785373	0	2.409e-11	0	1.12278e-05	0	5.2298e-06	0	1.47743e-11	0	2.2997e-10	0	3.71603e-05	0	2.29108e-06	0	2.43368e-05	0	0
	TOTAL	0.000442437	0.000209265	5.41553e-07	5.08488e-07	2.11674	-2.29867	45.8959	38.9923	7.50861	-5.95042	3.42487e-07	-1.00691e-06	0.00924134	0.00502967	0.0339157	0.00747213	8.95149e-08	5.28287e-08	8.25994e-06	7.43903e-06	0.397459	0.376027	0.00223721	-0.00763594	0.100408	-0.00827716	0.732208	1.82344
Expanded boundary LCA, pot ale used for animal feed: Gin+feed, wheat straw allocated, low alcohol yields (starch basis)		Wheat	Pea	Wheat	Pea	Wheat	Pea	Wheat	Pea	Wheat	Pea	Wheat	Pea	Wheat	Pea	Wheat	Pea	Wheat	Pea	Wheat	Pea	Wheat	Pea	Wheat	Pea	Wheat	Pea	Wheat	Pea
	Cultivation	0.000116507	0.000317797	4.83469e-08	6.06052e-08	0.495393	0.413899	3.52682	3.72816	2.08763	3.46977	1.91083e-07	2.1556e-07	0.00238225	0.00286334	0.0162175	0.00320983	1.37839e-08	2.10333e-08	3.86685e-06	6.33411e-06	0.0173814	0.0296487	0.00384623	0.00191475	0.0683148	0.0109726	1.61274	7.65834
	Pre-Procesing	1.88279e-05	2.247e-05	1.00846e-07	1.13667e-07	0.550061	0.65886	7.87355	9.59013	0.527924	0.797038	2.19333e-08	3.26785e-08	0.000694287	0.000999652	0.00150617	0.00178617	4.9377e-09	6.47254e-09	1.42486e-07	2.8025e-07	0.0391527	0.0446525	0.000177804	0.000279934	0.00196231	0.00307556	0	0
	Enzymes & flavouring	4.05904e-05	4.05904e-05	7.2706e-09	7.2706e-09	0.0700199	0.0700199	0.757919	0.757919	1.64636	1.64636	1.60036e-07	1.60036e-07	0.000213379	0.000213379	0.000648046	0.000648046	5.14347e-09	5.14347e-09	3.72254e-07	3.72254e-07	0.0174718	0.0174718	0.00033395	0.00033395	0.0020545	0.0020545	0	0
	Oil heat	4.23164e-05	4.23164e-05	2.2731e-07	2.2731e-07	1.23991	1.23991	17.7456	17.7456	1.17484	1.17484	4.88536e-08	4.88536e-08	0.00155271	0.00155271	0.00338774	0.00338774	1.10637e-08	1.10637e-08	3.12536e-07	3.12536e-07	0.0882224	0.0882224	0.000396456	0.000396456	0.00437583	0.00437583	0	0
	Electricity	0.000104236	0.000104236	1.96281e-08	1.96281e-08	0.263554	0.263554	3.32515	3.32515	1.22438	1.22438	6.84681e-08	6.84681e-08	0.000695689	0.000695689	0.0016259	0.0016259	1.40481e-08	1.40481e-08	5.62385e-08	5.62385e-08	0.125367	0.125367	0.000255203	0.000255203	0.00267959	0.00267959	0	0
	Packaging	0.000243325	0.000243325	1.40061e-07	1.40061e-07	1.10945	1.10945	14.6822	14.6822	6.26368	6.26368	3.41558e-07	3.41558e-07	0.00456693	0.00456693	0.0101321	0.0101321	6.10537e-08	6.10537e-08	3.16374e-06	3.16374e-06	0.121353	0.121353	0.00153952	0.00153952	0.0173605	0.0173605	0	0
	Waste handling	2.48618e-06	3.83229e-06	2.26726e-09	3.15842e-09	0.0152267	0.0219301	0.220736	0.316132	0.0811859	0.11537	3.47507e-09	4.99913e-09	5.81111e-05	7.96233e-05	7.30753e-05	0.000104311	5.22216e-10	7.62714e-10	2.49958e-08	3.19696e-08	0.00299375	0.00463689	1.87586e-05	2.56045e-05	0.000203275	0.000276832	0	0
	Avoided fertiliser	-3.31882e-06	-2.21008e-05	-1.55814e-09	-1.03761e-08	-0.0413512	-0.275368	-0.176704	-1.17671	-0.120574	-0.802932	-5.23186e-09	-3.48402e-08	-6.16495e-05	-0.000410539	-0.000442763	-0.00294846	-5.72154e-10	-3.81011e-09	-1.14422e-07	-7.61967e-07	-0.0005821	-0.00387635	-0.00038522	-0.00256528	-0.00149994	-0.00998848	0	0
	Avoided soybean feed	-0.000121399	-0.000562997	-7.79282e-09	-3.61397e-08	-1.60717	-7.45336	-2.32602	-10.7871	-5.09897	-23.6468	-4.84548e-07	-2.24712e-06	-0.00125521	-0.00582113	-0.00214425	-0.00994411	-1.31883e-08	-6.11618e-08	-6.27344e-08	-2.90935e-07	-0.00944461	-0.0438001	-0.00194656	-0.00902732	-0.00766928	-0.0355668	-1.01956	-4.72827
	Avoided barley feed	-4.21906e-05	-6.67924e-05	-1.17211e-08	-1.85558e-08	-0.131524	-0.208217	-0.916159	-1.45038	-0.965508	-1.5285	-7.06413e-08	-1.11833e-07	-0.000449519	-0.000711637	-0.00281787	-0.004461	-1.19938e-08	-1.89875e-08	-8.61296e-07	-1.36353e-06	-0.0105132	-0.0166436	-0.00313773	-0.00496737	-0.0117971	-0.0186761	-0.465391	-0.736765
	UK LUC	0	6.99091e-08	0	2.59257e-10	0	0.307714	0	0.0206992	0	0.0020709	0	6.35216e-11	0	2.96059e-05	0	1.37901e-05	0	3.89576e-11	0	6.06394e-10	0	9.79858e-05	0	6.04121e-06	0	6.41722e-05	0	0
	TOTAL	0.000401381	0.000122747	5.24658e-07	5.06889e-07	1.96357	-3.85161	44.713	36.7518	6.82096	-11.2847	2.74985e-07	-1.52158e-06	0.00839698	0.00405762	0.0281857	0.00355435	8.47986e-08	3.56571e-08	6.90065e-06	8.13528e-06	0.391402	0.36713	0.00109842	-0.0118085	0.0759845	-0.0233718	0.127795	2.1933
Expanded boundary LCA, pot ale used for animal feed: Gin+feed, no allocation to wheat straw, low alcohol yields (starch basis)		Wheat	Pea	Wheat	Pea	Wheat	Pea	Wheat	Pea	Wheat	Pea	Wheat	Pea	Wheat	Pea	Wheat	Pea	Wheat	Pea	Wheat	Pea	Wheat	Pea	Wheat	Pea	Wheat	Pea	Wheat	Pea
	Cultivation	0.000160171	0.000317797	6.6466e-08	6.06052e-08	0.681052	0.413899	4.84857	3.72816	2.87002	3.46977	2.62695e-07	2.1556e-07	0.00327505	0.00286334	0.0222954	0.00320983	1.89498e-08	2.10333e-08	5.31604e-06	6.33411e-06	0.0238954	0.0296487	0.0052877	0.00191475	0.0939173	0.0109726	2.21716	7.65834
	Pre-Procesing	1.88279e-05	2.247e-05	1.00846e-07	1.13667e-07	0.550061	0.65886	7.87355	9.59013	0.527924	0.797038	2.19333e-08	3.26785e-08	0.000694287	0.000999652	0.00150617	0.00178617	4.9377e-09	6.47254e-09	1.42486e-07	2.8025e-07	0.0391527	0.0446525	0.000177804	0.000279934	0.00196231	0.00307556	0	0
	Enzymes & flavouring	4.05904e-05	4.05904e-05	7.2706e-09	7.2706e-09	0.0700199	0.0700199	0.757919	0.757919	1.64636	1.64636	1.60036e-07	1.60036e-07	0.000213379	0.000213379	0.000648046	0.000648046	5.14347e-09	5.14347e-09	3.72254e-07	3.72254e-07	0.0174718	0.0174718	0.00033395	0.00033395	0.0020545	0.0020545	0	0
	Oil heat	4.23164e-05	4.23164e-05	2.2731e-07	2.2731e-07	1.23991	1.23991	17.7456	17.7456	1.17484	1.17484	4.88536e-08	4.88536e-08	0.00155271	0.00155271	0.00338774	0.00338774	1.10637e-08	1.10637e-08	3.12536e-07	3.12536e-07	0.0882224	0.0882224	0.000396456	0.000396456	0.00437583	0.00437583	0	0
	Electricity	0.000104236	0.000104236	1.96281e-08	1.96281e-08	0.263554	0.263554	3.32515	3.32515	1.22438	1.22438	6.84681e-08	6.84681e-08	0.000695689	0.000695689	0.0016259	0.0016259	1.40481e-08	1.40481e-08	5.62385e-08	5.62385e-08	0.125367	0.125367	0.000255203	0.000255203	0.00267959	0.00267959	0	0
	Packaging	0.000243325	0.000243325	1.40061e-07	1.40061e-07	1.10945	1.10945	14.6822	14.6822	6.26368	6.26368	3.41558e-07	3.41558e-07	0.00456693	0.00456693	0.0101321	0.0101321	6.10537e-08	6.10537e-08	3.16374e-06	3.16374e-06	0.121353	0.121353	0.00153952	0.00153952	0.0173605	0.0173605	0	0
	Waste handling	2.48618e-06	3.83229e-06	2.26726e-09	3.15842e-09	0.0152267	0.0219301	0.220736	0.316132	0.0811859	0.11537	3.47507e-09	4.99913e-09	5.81111e-05	7.96233e-05	7.30753e-05	0.000104311	5.22216e-10	7.62714e-10	2.49958e-08	3.19696e-08	0.00299375	0.00463689	1.87586e-05	2.56045e-05	0.000203275	0.000276832	0	0
	Avoided fertiliser	-5.92646e-06	-2.21008e-05	-2.7824e-09	-1.03761e-08	-0.0738415	-0.275368	-0.315542	-1.17671	-0.215311	-0.802932	-9.34261e-09	-3.48402e-08	-0.000110088	-0.000410539	-0.000790648	-0.00294846	-1.0217e-09	-3.81011e-09	-2.04326e-07	-7.61967e-07	-0.00103946	-0.00387635	-0.000687893	-0.00256528	-0.00267847	-0.00998848	0	0
	Avoided soybean feed	-0.000121399	-0.000562997	-7.79282e-09	-3.61397e-08	-1.60717	-7.45336	-2.32602	-10.7871	-5.09897	-23.6468	-4.84548e-07	-2.24712e-06	-0.00125521	-0.00582113	-0.00214425	-0.00994411	-1.31883e-08	-6.11618e-08	-6.27344e-08	-2.90935e-07	-0.00944461	-0.0438001	-0.00194656	-0.00902732	-0.00766928	-0.0355668	-1.01956	-4.72827
	Avoided barley feed	-4.21906e-05	-6.67924e-05	-1.17211e-08	-1.85558e-08	-0.131524	-0.208217	-0.916159	-1.45038	-0.965508	-1.5285	-7.06413e-08	-1.11833e-07	-0.000449519	-0.000711637	-0.00281787	-0.004461	-1.19938e-08	-1.89875e-08	-8.61296e-07	-1.36353e-06	-0.0105132	-0.0166436	-0.00313773	-0.00496737	-0.0117971	-0.0186761	-0.465391	-0.736765
	UK LUC	0	4.70866e-08	0	1.7462e-10	0	0.207258	0	0.0139417	0	0.00139484	0	4.27843e-11	0	1.99408e-05	0	9.28821e-06	0	2.62395e-11	0	4.08431e-10	0	6.59974e-05	0	4.069e-06	0	4.32226e-05	0	0
	TOTAL	0.000442437	0.000122724	5.41553e-07	5.06804e-07	2.11674	-3.95207	45.8959	36.745	7.50861	-11.2854	3.42487e-07	-1.5216e-06	0.00924134	0.00404796	0.0339157	0.00354985	8.95149e-08	3.56444e-08	8.25994e-06	8.13508e-06	0.397459	0.367098	0.00223721	-0.0118105	0.100408	-0.0233927	0.732208	2.1933
